# Supplementary material for: A synopsis of Estonian myriapod fauna (Myriapoda: Chilopoda, Diplopoda, Symphyla and Pauropoda)
Source: Zookeys. 2018 Oct 29;(793):63–96. doi: 10.3897/zookeys.793.28050 (PMC6218559; doi:10.3897/zookeys.793.28050)
Supplement: Supplementary material 1 — Full collecting details for one finding from each locality. The locality numbers correspond to those in Table 1 and Figure 1. [file zookeys-793-063-s001.csv]

Specimens	Timespan begin	Timespan end	Method	Locality number	Collector	Specimen ID	Species
2	03.07.2015	13.07.2015	pitfall trap	38	Mart Meriste	TTUSB00296	Allajulus nitidus
2	03.06.2013	13.06.2013	pitfall trap	43	Mari Ivask	TTUSB00299	Allajulus nitidus
1	19.05.2017		Tullgren funnel	51	Mari Ivask	TTUSB01320	Allajulus nitidus
1	16.07.2008	20.07.2008	pitfall trap	52	Mari Ivask	TTUSB01306	Allajulus nitidus
5	20.09.2017		hand collecting	121e	Kaarel Sammet	IZBE0851130	Allajulus nitidus
13	02.07.2015		hand collecting	121g	Kaarel Sammet	IZBE0850756	Allajulus nitidus
1	02.07.2015	02.08.2015	pitfall trap	123b	Märt Kruus	IZBE0850755	Allajulus nitidus
1	20.06.2012	27.06.2012	pitfall trap	24b	Mari Ivask	TTUSB00293	Allajulus nitidus
2	02.07.2015	12.07.2015	pitfall trap	2e	Mart Meriste	TTUSB00301	Allajulus nitidus
2	29.06.2015	09.07.2015	pitfall trap	31b	Mart Meriste	TTUSB00298	Allajulus nitidus
1	30.06.2015	10.07.2015	pitfall trap	32a	Mart Meriste	TTUSB00297	Allajulus nitidus
3	15.09.2013	02.10.2013	pitfall trap	41b	Mari Ivask	TTUSB00302	Allajulus nitidus
1	15.09.2013	02.10.2013	pitfall trap	42c	Mari Ivask	TTUSB00300	Allajulus nitidus
1	02.07.2015	12.07.2015	pitfall trap	28	Mart Meriste	TTUSB00303	Blaniulus guttulatus
1	06.05.2017		hand collecting	96	Kaarel Sammet	IZBE0851018	Blaniulus guttulatus
1	29.09.2010		hand collecting	158	Mari Ivask	TTUSB00304	Blaniulus guttulatus
5	13.12.2015		hand collecting	121g	Kaarel Sammet	IZBE0850830	Blaniulus guttulatus
2	02.05.2012	10.05.2012	pitfall trap	41b	Mari Ivask	TTUSB00308	Blaniulus guttulatus
9	06.05.2017		Tullgren funnel	60c	Mari Ivask	TTUSB00319	Blaniulus guttulatus
1	07.09.2011		chemical extraction	80	Mari Ivask	TTUSB00310	Boreoiulus tenuis
1	19.05.2017		Tullgren funnel	100c	Mari Ivask	TTUSB01150	Boreoiulus tenuis
3	23.07.2017		Tullgren funnel	32b	Olavi Kurina	IZBE0851083	Boreoiulus tenuis
2	25.04.2012	02.05.2012	pitfall trap	42b	Mari Ivask	TTUSB00309	Boreoiulus tenuis
4	18.05.2017		Tullgren funnel	15	Mari Ivask	TTUSB01159	Brachydesmus superus
1	17.05.2017		Tullgren funnel	50	Mari Ivask	TTUSB01198	Brachydesmus superus
1	15.05.2012	22.05.2012	pitfall trap	116	Mari Ivask	TTUSB00971	Brachydesmus superus
1	15.05.2012	22.05.2012	pitfall trap	158	Mari Ivask	TTUSB00965	Brachydesmus superus
2	21.10.2015		hand collecting	163	Märt Kruus	IZBE0850878	Brachydesmus superus
2	06.06.2016	16.06.2016	pitfall trap	39c	Mart Meriste	TTUSB01123	Brachydesmus superus
1	15.05.2012	22.05.2012	pitfall trap	42d	Mari Ivask	TTUSB00962	Brachydesmus superus
1	12.06.2017		Tullgren funnel	60c	Mari Ivask	TTUSB01204	Brachydesmus superus
1	18.05.2017		Tullgren funnel	15	Mari Ivask	TTUSB01158	Craspedosoma raulinsii
1	13.06.2017		Tullgren funnel	57	Mari Ivask	TTUSB01223	Craspedosoma raulinsii
1	13.06.2017		Tullgren funnel	59	Mari Ivask	TTUSB01252	Craspedosoma raulinsii
2	19.05.2017		Tullgren funnel	67	Mari Ivask	TTUSB01314	Craspedosoma raulinsii
1	17.06.2016	14.07.2016	pitfall trap	86	Allan Selin	IZBE0850987	Craspedosoma raulinsii
1	27.10.2016		hand collecting	152	Märt Kruus	IZBE0850273	Craspedosoma raulinsii
1	05.05.2016		hand collecting	157	Kaarel Sammet	IZBE0850265	Craspedosoma raulinsii
5	16.10.2016		Tullgren funnel	121b	Tõnu Kesküla	IZBE0850267	Craspedosoma raulinsii
2	12.05.2010	14.05.2010	chemical extraction	121g	Mari Ivask	TTUSB00318	Craspedosoma raulinsii
2	17.07.2016		Tullgren funnel	141s	Olavi Kurina	IZBE0850269	Craspedosoma raulinsii
10	06.07.2016	25.07.2016	pitfall trap	149a	Mari Ivask	TTUSB00323	Craspedosoma raulinsii
4	05.06.2016	21.06.2016	pitfall trap	30a	Mart Meriste	TTUSB00317	Craspedosoma raulinsii
3	06.06.2016	16.06.2016	pitfall trap	39c	Mart Meriste	TTUSB01122	Craspedosoma raulinsii
6	23.07.2016		hand collecting	55a	Kaarel Sammet	IZBE0850985	Craspedosoma raulinsii
6	30.08.2016		hand collecting	55b	Kaarel Sammet	IZBE0851088	Craspedosoma raulinsii
2	17.07.2016	31.07.2016	pitfall trap	60a	Allan Selin	IZBE0850270	Craspedosoma raulinsii
1	06.05.2017		Tullgren funnel	60c	Mari Ivask	TTUSB01143	Craspedosoma raulinsii
1	20.07.2016	27.07.2016	pitfall trap	63b	Tõnu Talvi	IZBE0850980	Craspedosoma raulinsii
1	19.05.2017		Tullgren funnel	64b	Mari Ivask	TTUSB01154	Craspedosoma raulinsii
1	25.03.2017		Tullgren funnel	95b	Mari Ivask	IZBE0850983	Craspedosoma raulinsii
1	11.09.2016		Tullgren funnel	118b	Kaarel Sammet	IZBE0851164	Craspedosoma raulinsii
5	21.06.2015	01.07.2015	pitfall trap	11b	Mart Meriste	TTUSB00325	Cylindroiulus britannicus
5	19.06.2015	28.06.2015	pitfall trap	23e	Mart Meriste	TTUSB00324	Cylindroiulus britannicus
4	12.02.2015		hand collecting	15	Mari Ivask	TTUSB00351	Cylindroiulus caeruleocinctus
1	20.06.2012	27.06.2012	pitfall trap	25	Mart Meriste	TTUSB00328	Cylindroiulus caeruleocinctus
4	29.08.2016		hand collecting	62	Kaarel Sammet	IZBE0850486	Cylindroiulus caeruleocinctus
2	13.06.2017		Tullgren funnel	68	Mari Ivask	TTUSB01246	Cylindroiulus caeruleocinctus
4	10.07.2016	15.08.2016	pitfall trap	70	Urmas Jürivete	IZBE0850898	Cylindroiulus caeruleocinctus
1	17.06.2016	14.07.2016	pitfall trap	86	Allan Selin	IZBE0850492	Cylindroiulus caeruleocinctus
4	06.05.2017		hand collecting	96	Kaarel Sammet	IZBE0851020	Cylindroiulus caeruleocinctus
1	07.07.2017		hand collecting	120	Kaarel Sammet	IZBE0851064	Cylindroiulus caeruleocinctus
1	09.2006		chemical extraction	130	Mari Ivask	TTUSB00349	Cylindroiulus caeruleocinctus
2	16.10.2012		chemical extraction	140	Mari Ivask	TTUSB00366	Cylindroiulus caeruleocinctus
1	08.06.2010	15.06.2010	pitfall trap	158	Mari Ivask	TTUSB00350	Cylindroiulus caeruleocinctus
2	17.05.2010		hand collecting	160	Mari Ivask	TTUSB00360	Cylindroiulus caeruleocinctus
11	08.06.2010	15.06.2010	pitfall trap	165	Mari Ivask	TTUSB00359	Cylindroiulus caeruleocinctus
4	26.09.2011		chemical extraction	100a	Mari Ivask	TTUSB00340	Cylindroiulus caeruleocinctus
1	26.08.2007		hand collecting	118a	Kaarel Sammet	IZBE0850496	Cylindroiulus caeruleocinctus
2	07.06.2016	17.06.2016	pitfall trap	11a	Mart Meriste	TTUSB01111	Cylindroiulus caeruleocinctus
2	21.06.2015	01.07.2015	pitfall trap	11b	Mart Meriste	TTUSB00361	Cylindroiulus caeruleocinctus
1	15.06.2015	06.07.2015	pitfall trap	121a	Anne Must	IZBE0850490	Cylindroiulus caeruleocinctus
1	25.09.2010		hand collecting	121e	Kaarel Sammet	IZBE0850485	Cylindroiulus caeruleocinctus
1	02.09.2016		hand collecting	121g	Kaarel Sammet	IZBE0850484	Cylindroiulus caeruleocinctus
4	02.08.2015	28.08.2015	pitfall trap	123b	Märt Kruus	IZBE0851141	Cylindroiulus caeruleocinctus
2	15.06.2016	22.06.2016	pitfall trap	149a	Mart Meriste	TTUSB00342	Cylindroiulus caeruleocinctus
2	05.07.2017		Tullgren funnel	149b	Mari Ivask	TTUSB01256	Cylindroiulus caeruleocinctus
2	01.07.2015	11.07.2015	pitfall trap	17a	Mart Meriste	TTUSB00344	Cylindroiulus caeruleocinctus
1	21.07.2016		Tullgren funnel	19a	Miina Oras	IZBE0850495	Cylindroiulus caeruleocinctus
2	23.06.2015	03.07.2015	pitfall trap	19b	Mart Meriste	TTUSB00373	Cylindroiulus caeruleocinctus
1	22.06.2015	02.07.2015	pitfall trap	1b	Mari Ivask	TTUSB00341	Cylindroiulus caeruleocinctus
4	19.06.2015	28.06.2015	pitfall trap	23e	Mart Meriste	TTUSB00343	Cylindroiulus caeruleocinctus
3	02.07.2015	12.07.2015	pitfall trap	2e	Mart Meriste	TTUSB00367	Cylindroiulus caeruleocinctus
1	20.06.2015	30.06.2015	pitfall trap	33b	Mart Meriste	TTUSB00372	Cylindroiulus caeruleocinctus
1	10.06.2017		Tullgren funnel	6	Tõnu Kesküla	IZBE0851087	Cylindroiulus latestriatus
7	21.06.2015	01.07.2015	pitfall trap	9	Mart Meriste	TTUSB00378	Cylindroiulus latestriatus
1	14.07.2016		hand collecting	86	Allan Selin	IZBE0850244	Cylindroiulus latestriatus
1	20.08.2015		Tullgren funnel	102	Kaarel Sammet	IZBE0850238	Cylindroiulus latestriatus
7	09.09.2015		Tullgren funnel	107	Olavi Kurina	IZBE0850236	Cylindroiulus latestriatus
1	07.06.2016	17.07.2016	pitfall trap	11a	Mari Ivask	TTUSB01079	Cylindroiulus latestriatus
5	13.05.2017		hand collecting	121h	Tõnu Kesküla	IZBE0851120	Cylindroiulus latestriatus
1	12.08.2016	20.09.2016	pitfall trap	123b	Kaarel Sammet	IZBE0850243	Cylindroiulus latestriatus
1	22.04.2017		Tullgren funnel	146c	Mari Ivask	TTUSB01140	Cylindroiulus latestriatus
1	05.05.2016		hand collecting	171a	Tõnu Kesküla	IZBE0850240	Cylindroiulus latestriatus
6	05.05.2016		hand collecting	171b	Kaarel Sammet	IZBE0850241	Cylindroiulus latestriatus
2	01.07.2015	11.07.2015	pitfall trap	17a	Mart Meriste	TTUSB00376	Cylindroiulus latestriatus
1	30.06.2015	10.07.2015	pitfall trap	32a	Mart Meriste	TTUSB00377	Cylindroiulus latestriatus
1	12.08.2016	09.09.2016	pitfall trap	60a	Allan Selin	IZBE0850242	Cylindroiulus latestriatus
5	27.07.2016		Kempson apparatus	32b	Olavi Kurina	IZBE0851070	Decapauropus cuenoti
1	21.05.2016		Kempson apparatus	135	Tõnu Kesküla	IZBE0851071	Decapauropus gracilis
1	20.07.2016		hand collecting	55b	Kaarel Sammet	IZBE0850758	Geophilus carpophagus
1	10.07.2016	31.07.2016	pitfall trap	60a	Allan Selin	IZBE0850759	Geophilus carpophagus
1	05.09.2017		Tullgren funnel	84	Mari Ivask	TTUSB01273	Geophilus electricus
1	05.05.2017		hand collecting	121g	Kaarel Sammet	IZBE0851062	Geophilus electricus
1	24.08.2015	20.09.2015	pitfall trap	123B	Märt Kruus	IZBE0850962	Geophilus electricus
1	06.08.2015		Tullgren funnel	94b	Kaarel Sammet	IZBE0850981	Geophilus electricus
2	29.05.2016		hand collecting	6	Kaarel Sammet	IZBE0850973	Geophilus flavus
2	19.05.2017		Tullgren funnel	49	Mari Ivask	TTUSB01168	Geophilus flavus
1	05.10.2011		chemical extraction	57	Mari Ivask	TTUSB00027	Geophilus flavus
2	19.05.2017		Tullgren funnel	67	Mari Ivask	TTUSB01315	Geophilus flavus
2	01.06.2016	15.07.2016	pitfall trap	70	Urmas Jürivete	IZBE0850560	Geophilus flavus
1	07.09.2011		hand collecting	80	Mari Ivask	TTUSB00010	Geophilus flavus
1	06.05.2017		hand collecting	96	Kaarel Sammet	IZBE0851021	Geophilus flavus
1	07.05.2016		Tullgren funnel	122	Kaarel Sammet	IZBE0850971	Geophilus flavus
1	24.06.2016		hand collecting	147	Kaarel Sammet	IZBE0850578	Geophilus flavus
1	27.09.2012		chemical extraction	158	Mari Ivask	TTUSB00007	Geophilus flavus
4	05.09.2011	12.09.2011	pitfall trap	160	Mari Ivask	TTUSB00001	Geophilus flavus
1	29.09.2010		chemical extraction	165	Mari Ivask	TTUSB00008	Geophilus flavus
1	12.09.2011	19.09.2011	pitfall trap	170	Mari Ivask	TTUSB00018	Geophilus flavus
1	23.09.2011		chemical extraction	106b	Mari Ivask	TTUSB00028	Geophilus flavus
1	26.09.2010		chemical extraction	149b	Mari Ivask	TTUSB00021	Geophilus flavus
1	15.08.2012	24.08.2012	pitfall trap	23c	Mari Ivask	TTUSB00023	Geophilus flavus
1	16.08.2012	24.08.2012	pitfall trap	24b	Mari Ivask	TTUSB00003	Geophilus flavus
1	24.04.2012	02.05.2012	pitfall trap	40b	Mari Ivask	TTUSB00024	Geophilus flavus
1	23.05.2012	20.05.2012	pitfall trap	41f	Mari Ivask	TTUSB00020	Geophilus flavus
3	25.05.2012		chemical extraction	42b	Mari Ivask	TTUSB00004	Geophilus flavus
1	12.06.2017		Tullgren funnel	68a	Mari Ivask	TTUSB01218	Geophilus flavus
1	06.05.2017		Tullgren funnel	76a	Mari Ivask	TTUSB01142	Geophilus flavus
1	13.06.2017		Tullgren funnel	76b	Mari Ivask	TTUSB01245	Geophilus flavus
1	10.06.2017		Tullgren funnel	4	Tõnu Kesküla	IZBE0851043	Geophilus proximus
3	17.09.2016		Tullgren funnel	10	Erki Õunap	IZBE0850955	Geophilus proximus
1	19.05.2017		Tullgren funnel	46	Mari Ivask	TTUSB00037	Geophilus proximus
1	19.05.2017		Tullgren funnel	49	Mari Ivask	TTUSB01196	Geophilus proximus
5	07.09.2011		chemical extraction	80	Mari Ivask	TTUSB00034	Geophilus proximus
1	07.06.2017		hand collecting	128	Tõnu Kesküla	IZBE0851033	Geophilus proximus
2	11.10.2012		hand collecting	143	Mari Ivask	TTUSB00043	Geophilus proximus
1	24.05.2012		hand collecting	170	Mari Ivask	TTUSB00042	Geophilus proximus
1	30.09.2016		hand collecting	121g	Kaarel Sammet	IZBE0850956	Geophilus proximus
1	05.05.2016		hand collecting	123b	Kaarel Sammet	IZBE0851001	Geophilus proximus
1	02.07.2015		Tullgren funnel	153a	Kaarel Sammet	IZBE0850961	Geophilus proximus
1	05.05.2016		hand collecting	171a	Kaarel Sammet	IZBE0850480	Geophilus proximus
1	07.06.2016	17.06.2016	pitfall trap	1c	Mart Meriste	TTUSB01130	Geophilus proximus
2	16.08.2012	24.08.2012	pitfall trap	23a	Mari Ivask	TTUSB00045	Geophilus proximus
1	20.06.2012		chemical extraction	23c	Mari Ivask	TTUSB00044	Geophilus proximus
1	20.06.2012	27.06.2012	pitfall trap	24c	Mari Ivask	TTUSB00038	Geophilus proximus
1	28.05.2016		hand collecting	2c	Kaarel Sammet	IZBE0850966	Geophilus proximus
2	01.12.2016		Tullgren funnel	39b	Mari Ivask	IZBE0851000	Geophilus proximus
1	16.06.2006	26.06.2006	pitfall trap	40c	Mari Ivask	TTUSB00040	Geophilus proximus
1	23.05.2012		chemical extraction	42a	Mari Ivask	TTUSB00033	Geophilus proximus
1	22.05.2012		chemical extraction	42b	Mari Ivask	TTUSB00031	Geophilus proximus
2	22.05.2012		chemical extraction	42d	Mari Ivask	TTUSB00032	Geophilus proximus
1	20.07.2016		sifting	51b	Tõnu Talvi	IZBE0850960	Geophilus proximus
1	06.06.2016		hand collecting	60a	Kaarel Sammet	IZBE0850977	Geophilus proximus
1	23.05.1984		sifting	8a	Asta Vilbaste	IZBE0850829	Geophilus proximus
1	19.05.2017		Tullgren funnel	49	Mari Ivask	TTUSB01167	Geophilus truncorum
2	05.10.2011		chemical extraction	57	Mari Ivask	TTUSB00081	Geophilus truncorum
1	12.06.2017		Tullgren funnel	61	Mari Ivask	TTUSB01241	Geophilus truncorum
1	26.08.2016		Tullgren funnel	102	Miina Oras	IZBE0850978	Geophilus truncorum
3	21.09.2012		chemical extraction	116	Mari Ivask	TTUSB00082	Geophilus truncorum
1	07.05.2016		Tullgren funnel	122	Kaarel Sammet	IZBE0850964	Geophilus truncorum
1	29.08.2016		Tullgren funnel	138	Olavi Kurina	IZBE0851002	Geophilus truncorum
2	11.10.2012		chemical extraction	143	Mari Ivask	TTUSB00074	Geophilus truncorum
1	29.09.2010		chemical extraction	158	Mari Ivask	TTUSB00051	Geophilus truncorum
2	12.09.2011	19.09.2011	pitfall trap	160	Mari Ivask	TTUSB00047	Geophilus truncorum
1	08.06.2010	15.06.2010	pitfall trap	162	Mari Ivask	TTUSB00053	Geophilus truncorum
2	08.06.2010	15.06.2010	pitfall trap	165	Mari Ivask	TTUSB00054	Geophilus truncorum
2	15.08.2011	22.08.2011	pitfall trap	170	Mari Ivask	TTUSB00061	Geophilus truncorum
2	15.07.2016		hand collecting	121g	Kaarel Sammet	IZBE0850967	Geophilus truncorum
2	05.05.2016		Tullgren funnel	171a	Kaarel Sammet	IZBE0850968	Geophilus truncorum
1	21.07.2016		Tullgren funnel	19a	Miina Oras	IZBE0850969	Geophilus truncorum
1	24.06.2015		Tullgren funnel	22a	Siiri Jürgenstein	IZBE0851003	Geophilus truncorum
2	16.08.2012	24.08.2012	pitfall trap	23a	Mari Ivask	TTUSB00078	Geophilus truncorum
1	20.06.2012		chemical extraction	23c	Mari Ivask	TTUSB00076	Geophilus truncorum
1	20.06.2012		chemical extraction	24a	Mari Ivask	TTUSB00077	Geophilus truncorum
2	19.05.2017		Tullgren funnel	32b	Mari Ivask	TTUSB01316	Geophilus truncorum
1	01.12.2016		Tullgren funnel	39b	Mari Ivask	IZBE0850965	Geophilus truncorum
2	24.04.2012		chemical extraction	42b	Mari Ivask	TTUSB00049	Geophilus truncorum
1	01.05.2012		chemical extraction	42c	Mari Ivask	TTUSB00075	Geophilus truncorum
1	15.05.2012	22.05.2012	pitfall trap	42d	Mari Ivask	TTUSB00050	Geophilus truncorum
1	17.05.2017		Tullgren funnel	60b	Mari Ivask	TTUSB01170	Geophilus truncorum
1	06.05.2017		Tullgren funnel	60c	Mari Ivask	TTUSB01229	Geophilus truncorum
1	23.04.2015		Tullgren funnel	63a	Tõnu Kesküla	IZBE0851005	Geophilus truncorum
3	02.07.2015	12.07.2015	pitfall trap	28	Mari Ivask	TTUSB00386	Julus scandinavius
3	20.07.2016	27.07.2016	pitfall trap	51	Tõnu Talvi	IZBE0850952	Julus scandinavius
2	25.05.2016	05.06.2016	pitfall trap	149a	Mari Ivask	TTUSB00387	Julus scandinavius
4	29.06.2015	09.07.2015	pitfall trap	31a	Mari Ivask	TTUSB00389	Julus scandinavius
1	26.05.2013	04.06.2013	pitfall trap	41f	Mari Ivask	TTUSB00390	Julus scandinavius
3	13.06.2013	28.06.2013	pitfall trap	42a	Mart Meriste	TTUSB00388	Julus scandinavius
1	02.05.2012	09.05.2012	pitfall trap	42c	Mart Meriste	TTUSB00385	Julus scandinavius
1	21.06.2015	01.07.2015	pitfall trap	9	Mart Meriste	TTUSB00431	Julus scanicus
1	20.06.2012	27.06.2012	pitfall trap	25	Mari Ivask	TTUSB00391	Julus scanicus
1	02.05.2012	09.05.2012	pitfall trap	43	Mari Ivask	TTUSB00400	Julus scanicus
1	17.05.2017		Tullgren funnel	50	Mari Ivask	TTUSB01201	Julus scanicus
1	20.07.2016	27.07.2016	pitfall trap	51	Tõnu Talvi	IZBE0850894	Julus scanicus
1	13.06.2017		Tullgren funnel	57	Mari Ivask	TTUSB01228	Julus scanicus
1	19.05.2017		Tullgren funnel	65	Mari Ivask	TTUSB01188	Julus scanicus
7	22.06.2015	02.07.2015	pitfall trap	1b	Mart Meriste	TTUSB00405	Julus scanicus
2	07.06.2016	17.06.2016	pitfall trap	1c	Mart Meriste	TTUSB00942	Julus scanicus
1	22.06.2015	02.07.2015	pitfall trap	2a	Mart Meriste	TTUSB00430	Julus scanicus
3	02.07.2015	12.07.2015	pitfall trap	2e	Mart Meriste	TTUSB00450	Julus scanicus
3	13.06.2013	28.06.2013	pitfall trap	31a	Mart Meriste	TTUSB00433	Julus scanicus
3	30.06.2015	10.07.2015	pitfall trap	32a	Mart Meriste	TTUSB00409	Julus scanicus
3	07.06.2016	17.06.2016	pitfall trap	33a	Mart Meriste	TTUSB01088	Julus scanicus
21	06.06.2016	16.06.2016	pitfall trap	39c	Mart Meriste	TTUSB01132	Julus scanicus
2	26.05.2013	04.06.2013	pitfall trap	40b	Mari Ivask	TTUSB00449	Julus scanicus
3	24.04.2012	01.05.2012	pitfall trap	41f	Mari Ivask	TTUSB00399	Julus scanicus
1	15.05.2012	22.05.2012	pitfall trap	42a	Mari Ivask	TTUSB00394	Julus scanicus
1	13.06.2013	25.06.2013	pitfall trap	42b	Mari Ivask	TTUSB00422	Julus scanicus
4	02.05.2012	09.05.2012	pitfall trap	42c	Mari Ivask	TTUSB00402	Julus scanicus
3	23.04.2012	01.05.2012	pitfall trap	42d	Mari Ivask	TTUSB00410	Julus scanicus
2	02.06.2016	12.06.2016	pitfall trap	60a	Allan Selin	IZBE0850893	Julus scanicus
5	01.07.2015	11.07.2015	pitfall trap	18	Mart Meriste	TTUSB00542	Julus terrestris
2	20.06.2012	27.06.2012	pitfall trap	25	Mari Ivask	TTUSB00451	Julus terrestris
2	16.09.2016	23.09.2016	pitfall trap	29	Tõnu Talvi	IZBE0850896	Julus terrestris
6	18.05.2013	25.05.2013	pitfall trap	43	Mari Ivask	TTUSB00530	Julus terrestris
1	03.07.2015	13.07.2015	pitfall trap	53	Mart Meriste	TTUSB00522	Julus terrestris
1	06.06.2008	07.06.2008	pitfall trap	80	Märt Kruus	IZBE0850864	Julus terrestris
1	12.04.2017		hand collecting	121g	Kaarel Sammet	IZBE0850902	Julus terrestris
1	01.07.2015	11.07.2015	pitfall trap	17a	Mart Meriste	TTUSB00493	Julus terrestris
1	23.06.2015	03.07.2015	pitfall trap	19b	Mart Meriste	TTUSB00543	Julus terrestris
1	07.06.2016	17.06.2016	pitfall trap	1c	Mart Meriste	TTUSB01109	Julus terrestris
2	18.06.2015	28.06.2015	pitfall trap	23d	Mart Meriste	TTUSB00338	Julus terrestris
3	19.06.2015	28.06.2015	pitfall trap	23e	Mart Meriste	TTUSB00339	Julus terrestris
1	17.06.2015	27.06.2015	pitfall trap	23f	Mart Meriste	TTUSB00539	Julus terrestris
1	26.07.2015		Tullgren funnel	30b	Olavi Kurina	IZBE0850863	Julus terrestris
1	29.06.2015	09.07.2015	pitfall trap	31a	Mart Meriste	TTUSB00527	Julus terrestris
1	29.06.2015	09.07.2015	pitfall trap	31b	Mart Meriste	TTUSB00526	Julus terrestris
1	29.06.2015	09.07.2015	pitfall trap	31c	Mart Meriste	TTUSB00544	Julus terrestris
2	30.06.2015	10.07.2015	pitfall trap	32a	Mart Meriste	TTUSB00499	Julus terrestris
1	06.06.2016	16.06.2016	pitfall trap	39c	Mart Meriste	TTUSB01136	Julus terrestris
1	29.05.2012	06.06.2012	pitfall trap	40b	Mari Ivask	TTUSB00489	Julus terrestris
1	02.05.2012	10.05.2012	pitfall trap	41b	Mari Ivask	TTUSB00336	Julus terrestris
1	17.05.2009	25.05.2009	pitfall trap	41c	Mari Ivask	TTUSB00453	Julus terrestris
1	09.05.2012	16.05.2012	pitfall trap	41f	Mari Ivask	TTUSB00478	Julus terrestris
1	17.07.2008	21.07.2008	pitfall trap	42a	Mari Ivask	TTUSB00465	Julus terrestris
2	08.06.2012	15.06.2012	pitfall trap	42b	Mari Ivask	TTUSB00454	Julus terrestris
1	03.06.2013	13.06.2013	pitfall trap	42c	Mari Ivask	TTUSB00536	Julus terrestris
2	13.06.2013	27.06.2013	pitfall trap	42d	Mari Ivask	TTUSB00511	Julus terrestris
3	20.07.2016		hand collecting	55b	Kaarel Sammet	IZBE0850872	Julus terrestris
3	10.07.2016	31.07.2016	pitfall trap	60a	Kaarel Sammet	IZBE0850862	Julus terrestris
1	06.05.2017		Tullgren funnel	60c	Mari Ivask	TTUSB01232	Julus terrestris
1	20.07.2016	27.07.2016	pitfall trap	63b	Tõnu Talvi	IZBE0850861	Julus terrestris
4	18.09.1984		sifting	7e	Asta Vilbaste	IZBE0850903	Julus terrestris
1	19.09.1984		sifting	8a	Asta Vilbaste	IZBE0850866	Julus terrestris
1	23.07.2010	29.07.2010	pitfall trap	158	Mari Ivask	TTUSB00084	Lamyctes emarginatus
1	16.07.2008	21.07.2008	pitfall trap	40b	Mari Ivask	TTUSB00013	Lamyctes emarginatus
1	26.08.2016	02.09.2016	pitfall trap	41a	Tõnu Talvi	IZBE0850637	Lamyctes emarginatus
1	17.07.2008	21.07.2008	pitfall trap	42a	Mari Ivask	TTUSB00085	Lamyctes emarginatus
1	08.05.2012	15.05.2012	pitfall trap	43	Mari Ivask	TTUSB00597	Leptoiulus cibdellus
1	17.05.2017		Tullgren funnel	50	Mari Ivask	TTUSB01197	Leptoiulus cibdellus
1	05.08.2008	13.08.2008	pitfall trap	52	Mari Ivask	TTUSB00589	Leptoiulus cibdellus
2	03.07.2015	13.07.2015	pitfall trap	53	Mart Meriste	TTUSB00586	Leptoiulus cibdellus
1	19.05.2017		Tullgren funnel	67	Mari Ivask	TTUSB01312	Leptoiulus cibdellus
1	17.05.2017		Tullgren funnel	107	Mari Ivask	TTUSB01174	Leptoiulus cibdellus
1	21.09.2012		chemical extraction	116	Mari Ivask	TTUSB00630	Leptoiulus cibdellus
2	10.06.2013	21.06.2013	pitfall trap	149a	Mari Ivask	TTUSB00548	Leptoiulus cibdellus
1	20.06.2012	27.06.2012	pitfall trap	23c	Mari Ivask	TTUSB00614	Leptoiulus cibdellus
1	19.06.2015	28.06.2015	pitfall trap	23e	Mart Meriste	TTUSB00549	Leptoiulus cibdellus
1	02.07.2015	12.07.2015	pitfall trap	2e	Mart Meriste	TTUSB00626	Leptoiulus cibdellus
1	22.08.2016		Tullgren funnel	30b	Olavi Kurina	IZBE0850910	Leptoiulus cibdellus
2	29.06.2015	09.07.2015	pitfall trap	31a	Mart Meriste	TTUSB00593	Leptoiulus cibdellus
1	29.06.2015	09.07.2015	pitfall trap	31b	Mart Meriste	TTUSB00592	Leptoiulus cibdellus
1	29.06.2015	09.07.2015	pitfall trap	31c	Mart Meriste	TTUSB00631	Leptoiulus cibdellus
1	07.06.2016	17.06.2016	pitfall trap	33a	Mart Meriste	TTUSB01102	Leptoiulus cibdellus
3	02.05.2012	10.05.2012	pitfall trap	40b	Mari Ivask	TTUSB00617	Leptoiulus cibdellus
1	16.06.2006	26.06.2006	pitfall trap	40c	Mari Ivask	TTUSB00587	Leptoiulus cibdellus
2	16.06.2006	26.06.2006	pitfall trap	41a	Mari Ivask	TTUSB00573	Leptoiulus cibdellus
2	16.05.2012	23.05.2012	pitfall trap	41b	Mari Ivask	TTUSB00627	Leptoiulus cibdellus
1	17.05.2009	25.05.2009	pitfall trap	41c	Mari Ivask	TTUSB00547	Leptoiulus cibdellus
1	03.06.2013	13.06.2013	pitfall trap	41f	Mari Ivask	TTUSB00594	Leptoiulus cibdellus
1	17.07.2008	21.07.2008	pitfall trap	42a	Mari Ivask	TTUSB00578	Leptoiulus cibdellus
3	25.04.2012	02.05.2012	pitfall trap	42b	Mari Ivask	TTUSB00575	Leptoiulus cibdellus
1	24.04.2012	01.05.2012	pitfall trap	42c	Mari Ivask	TTUSB00602	Leptoiulus cibdellus
3	01.05.2012	09.05.2012	pitfall trap	42d	Mari Ivask	TTUSB00557	Leptoiulus cibdellus
1	20.07.2016		sifting	63b	Tõnu Talvi	IZBE0850908	Leptoiulus cibdellus
1	18.09.1984		sifting	7b	Asta Vilbaste	IZBE0850909	Leptoiulus cibdellus
1	07.06.2016	17.06.2016	pitfall trap	5	Mart Meriste	TTUSB01084	Leptoiulus proximus
2	19.06.2015	28.06.2015	pitfall trap	13	Mart Meriste	TTUSB00718	Leptoiulus proximus
2	19.06.2015	28.06.2015	pitfall trap	13	Mart Meriste	TTUSB00719	Leptoiulus proximus
2	21.09.2010		chemical extraction	21	Mari Ivask	TTUSB00752	Leptoiulus proximus
2	02.07.2015	12.07.2015	pitfall trap	28	Mart Meriste	TTUSB00642	Leptoiulus proximus
2	03.07.2015	13.07.2015	pitfall trap	38	Mart Meriste	TTUSB00652	Leptoiulus proximus
3	18.05.2013	25.05.2013	pitfall trap	43	Mari Ivask	TTUSB00730	Leptoiulus proximus
8	20.07.2016	27.07.2016	pitfall trap	51	Tõnu Talvi	IZBE0850858	Leptoiulus proximus
1	16.07.2008	20.07.2008	pitfall trap	52	Mari Ivask	TTUSB00791	Leptoiulus proximus
1	23.08.2016		Tullgren funnel	65	Kaarel Sammet	IZBE0850854	Leptoiulus proximus
2	02.08.2016	18.08.2016	pitfall trap	78	Siiri Jürgenstein	IZBE0850603	Leptoiulus proximus
1	12.06.2017		Tullgren funnel	80	Mari Ivask	TTUSB01212	Leptoiulus proximus
2	10.09.2016	20.10.2016	pitfall trap	86	Allan Selin	IZBE0850575	Leptoiulus proximus
4	18.07.2015		Tullgren funnel	90	Olavi Kurina	IZBE0850615	Leptoiulus proximus
1	06.05.2017		Tullgren funnel	96	Kaarel Sammet	IZBE0851022	Leptoiulus proximus
21	28.08.2016	18.09.2016	pitfall trap	97	Heli Kirik	IZBE0850601	Leptoiulus proximus
1	20.08.2015		Tullgren funnel	102	Kaarel Sammet	IZBE0850979	Leptoiulus proximus
1	19.08.2015		Tullgren funnel	104	Kaarel Sammet	IZBE0850561	Leptoiulus proximus
1	07.10.2016		Tullgren funnel	108	Mari Ivask	TTUSB00695	Leptoiulus proximus
1	21.09.2012		chemical extraction	116	Mari Ivask	TTUSB00753	Leptoiulus proximus
1	07.06.2017		Tullgren funnel	128	Tõnu Kesküla	IZBE0851034	Leptoiulus proximus
1	20.07.2008	25.07.2008	pitfall trap	137	Mari Ivask	TTUSB01307	Leptoiulus proximus
1	08.06.2010	15.06.2010	pitfall trap	158	Mari Ivask	TTUSB00682	Leptoiulus proximus
1	17.07.2011	25.07.2011	pitfall trap	160	Mart Meriste	TTUSB00634	Leptoiulus proximus
1	29.09.2011		hand collecting	170	Mari Ivask	TTUSB00704	Leptoiulus proximus
1	25.03.2017		Tullgren funnel	100b	Mari Ivask	IZBE0850606	Leptoiulus proximus
1	18.09.2010		hand collecting	106a	Kaarel Sammet	IZBE0850853	Leptoiulus proximus
2	05.05.2016	30.05.2016	pitfall trap	113a	Kaarel Sammet	IZBE0850617	Leptoiulus proximus
2	16.10.2016		hand collecting	121b	Tõnu Kesküla	IZBE0850613	Leptoiulus proximus
10	30.05.2015	02.07.2015	pitfall trap	123b	Märt Kruus	IZBE0850577	Leptoiulus proximus
1	28.05.2012		hand collecting	135b	Kaarel Sammet	IZBE0850562	Leptoiulus proximus
1	20.05.2017		hand collecting	142a	Tõnu Kesküla	IZBE0851058	Leptoiulus proximus
1	20.09.2014		Tullgren funnel	142b	Kaarel Sammet	IZBE0851151	Leptoiulus proximus
1	19.06.2016		Tullgren funnel	146b	Kaarel Sammet	IZBE0850565	Leptoiulus proximus
1	22.04.2017		Tullgren funnel	146c	Mari Ivask	TTUSB01139	Leptoiulus proximus
2	23.08.2016	11.09.2016	pitfall trap	149a	Mari Ivask	TTUSB00758	Leptoiulus proximus
1	01.07.2015	11.07.2015	pitfall trap	17a	Mart Meriste	TTUSB00654	Leptoiulus proximus
6	23.06.2015	03.07.2015	pitfall trap	19b	Mart Meriste	TTUSB00751	Leptoiulus proximus
7	18.06.2015	28.06.2015	pitfall trap	23d	Mart Meriste	TTUSB00640	Leptoiulus proximus
2	19.06.2015	28.06.2015	pitfall trap	23e	Mart Meriste	TTUSB00653	Leptoiulus proximus
2	24.06.2015	03.07.2015	pitfall trap	2d	Mart Meriste	TTUSB00709	Leptoiulus proximus
1	02.07.2015	12.07.2015	pitfall trap	2e	Mart Meriste	TTUSB00745	Leptoiulus proximus
2	20.06.2015	30.06.2015	pitfall trap	30a	Mart Meriste	TTUSB00696	Leptoiulus proximus
5	22.08.2015		Tullgren funnel	30b	Olavi Kurina	IZBE0850604	Leptoiulus proximus
3	29.06.2015	09.07.2015	pitfall trap	31a	Mart Meriste	TTUSB00715	Leptoiulus proximus
1	29.06.2015	09.07.2015	pitfall trap	31b	Mart Meriste	TTUSB00710	Leptoiulus proximus
1	29.06.2015	09.07.2015	pitfall trap	31c	Mart Meriste	TTUSB00754	Leptoiulus proximus
1	20.06.2015	30.06.2015	pitfall trap	31d	Mart Meriste	TTUSB00698	Leptoiulus proximus
3	07.06.2016	17.06.2016	pitfall trap	33a	Mart Meriste	TTUSB01090	Leptoiulus proximus
5	20.06.2015	30.06.2015	pitfall trap	33b	Mart Meriste	TTUSB00749	Leptoiulus proximus
1	2006		pitfall trap	39b	Mari Ivask	TTUSB00697	Leptoiulus proximus
4	06.06.2016	16.06.2016	pitfall trap	39c	Mart Meriste	TTUSB01118	Leptoiulus proximus
1	02.05.2012	10.05.2012	pitfall trap	40b	Mari Ivask	TTUSB00743	Leptoiulus proximus
1	16.06.2006	26.06.2006	pitfall trap	40c	Mari Ivask	TTUSB00702	Leptoiulus proximus
1	25.05.2013	04.06.2013	pitfall trap	41b	Mart Meriste	TTUSB00746	Leptoiulus proximus
1	17.05.2009	25.05.2009	pitfall trap	41c	Mari Ivask	TTUSB00665	Leptoiulus proximus
3	24.04.2012	02.05.2012	pitfall trap	41f	Mari Ivask	TTUSB00720	Leptoiulus proximus
8	25.04.2012	02.05.2012	pitfall trap	42a	Mari Ivask	TTUSB00759	Leptoiulus proximus
5	15.09.2013	02.10.2013	pitfall trap	42b	Mari Ivask	TTUSB00681	Leptoiulus proximus
5	03.06.2013	13.06.2013	pitfall trap	42c	Mari Ivask	TTUSB00742	Leptoiulus proximus
2	16.06.2006	27.06.2006	pitfall trap	42e	Mari Ivask	TTUSB00918	Leptoiulus proximus
1	22.07.2016		sifting	44a	Tõnu Talvi	IZBE0850856	Leptoiulus proximus
1	01.07.2017		Tullgren funnel	55a	Mari Ivask	TTUSB01269	Leptoiulus proximus
1	07.06.2016	17.06.2016	pitfall trap	5a	Mart Meriste	TTUSB01106	Leptoiulus proximus
1	17.06.2016	10.07.2016	pitfall trap	60a	Allan Selin	IZBE0850850	Leptoiulus proximus
1	06.05.2017		Tullgren funnel	60c	Mari Ivask	TTUSB01145	Leptoiulus proximus
1	19.05.2017		Tullgren funnel	61	Mari Ivask	TTUSB01191	Leptoiulus proximus
undef	15.06.2006	25.06.2006	pitfall trap	64a	Mari Ivask	TTUSB00722	Leptoiulus proximus
undef	15.06.2006	25.06.2006	pitfall trap	64b	Mari Ivask	TTUSB00721	Leptoiulus proximus
3	05.07.1984		sifting	7a	Asta Vilbaste	IZBE0850566	Leptoiulus proximus
1	06.07.1984		sifting	7b	Asta Vilbaste	IZBE0850544	Leptoiulus proximus
2	10.07.1984		sifting	7c	Asta Vilbaste	IZBE0850558	Leptoiulus proximus
2	10.07.1984		sifting	7c	Asta Vilbaste	IZBE0850571	Leptoiulus proximus
2	24.05.1984		sifting	7c	Asta Vilbaste	IZBE0850573	Leptoiulus proximus
1	10.07.1984		sifting	7d	Asta Vilbaste	IZBE0850570	Leptoiulus proximus
1	24.05.1984		sifting	7e	Asta Vilbaste	IZBE0850559	Leptoiulus proximus
2	20.09.1984		sifting	7g	Asta Vilbaste	IZBE0850553	Leptoiulus proximus
1	20.09.1984		sifting	7h	Asta Vilbaste	IZBE0850547	Leptoiulus proximus
1	20.09.1984		sifting	7k	Asta Vilbaste	IZBE0850545	Leptoiulus proximus
2	09.07.1984		sifting	7l	Asta Vilbaste	IZBE0850550	Leptoiulus proximus
4	17.07.1937			85a	Arnold Jüris	IZBE0850714	Leptoiulus proximus
1	08.07.1984		sifting	8a	Asta Vilbaste	IZBE0850989	Leptoiulus proximus
1	25.05.1984		sifting	8b	Asta Vilbaste	IZBE0850548	Leptoiulus proximus
2	07.05.2016		Tullgren funnel	91a	Tõnu Kesküla	IZBE0850855	Leptoiulus proximus
1	04.04.2017		Tullgren funnel	94a	Mari Ivask	TTUSB01128	Leptoiulus proximus
1	21.06.2015	01.07.2015	pitfall trap	3	Mart Meriste	TTUSB00096	Lithobius (Lithobius) borealis
3	22.09.2010	29.09.2010	pitfall trap	162	Mari Ivask	TTUSB00091	Lithobius (Lithobius) borealis
2	29.09.2016		chemical extraction	170	Mari Ivask	TTUSB00092	Lithobius (Lithobius) borealis
1	13.06.2016	21.06.2016	pitfall trap	149a	Mari Ivask	TTUSB00089	Lithobius (Lithobius) borealis
1	18.08.2012	24.08.2012	pitfall trap	23b	Mari Ivask	TTUSB00097	Lithobius (Lithobius) borealis
1	30.06.2015	10.07.2015	pitfall trap	32a	Mart Meriste	TTUSB00090	Lithobius (Lithobius) borealis
1	15.06.2006	26.06.2006	pitfall trap	99a	Mari Ivask	TTUSB00253	Lithobius (Lithobius) borealis
1	28.05.2016		Tullgren funnel	6	Kaarel Sammet	IZBE0850398	Lithobius (Lithobius) erythrocephalus
1	06.07.2012	03.08.2012	pitfall trap	34	Ilmar Süda	IZBE0850327	Lithobius (Lithobius) erythrocephalus
4	19.05.2017		Tullgren funnel	46	Mari Ivask	TTUSB00036	Lithobius (Lithobius) erythrocephalus
1	13.08.2008	21.08.2008	pitfall trap	52	Mari Ivask	TTUSB00176	Lithobius (Lithobius) erythrocephalus
1	13.06.2017		Tullgren funnel	57	Mari Ivask	TTUSB01220	Lithobius (Lithobius) erythrocephalus
4	13.06.2017		Tullgren funnel	59	Mari Ivask	TTUSB01250	Lithobius (Lithobius) erythrocephalus
5	12.06.2017		Tullgren funnel	68	Mari Ivask	TTUSB01215	Lithobius (Lithobius) erythrocephalus
4	13.06.2017		Tullgren funnel	68	Mari Ivask	TTUSB01247	Lithobius (Lithobius) erythrocephalus
1	14.03.2017		Tullgren funnel	96	Kaarel Sammet	IZBE0850323	Lithobius (Lithobius) erythrocephalus
1	17.07.2016	31.07.2016	pitfall trap	97	Heli Kirik	IZBE0850326	Lithobius (Lithobius) erythrocephalus
1	17.05.2017		Tullgren funnel	103	Mari Ivask	TTUSB01180	Lithobius (Lithobius) erythrocephalus
1	28.07.2015	13.08.2015	window trap	117	Ilmar Süda	IZBE0850385	Lithobius (Lithobius) erythrocephalus
3	07.11.2015		Tullgren funnel	119	Jaan Viidalepp	IZBE0850395	Lithobius (Lithobius) erythrocephalus
1	07.07.2017		hand collecting	120	Kaarel Sammet	IZBE0851066	Lithobius (Lithobius) erythrocephalus
1	07.05.2016		hand collecting	122	Kaarel Sammet	IZBE0850399	Lithobius (Lithobius) erythrocephalus
2	10.05.2016		Tullgren funnel	128	Märt Kruus	IZBE0850389	Lithobius (Lithobius) erythrocephalus
1	07.06.2017		hand collecting	129	Tõnu Kesküla	IZBE0851032	Lithobius (Lithobius) erythrocephalus
2	07.08.2016		Tullgren funnel	142	Olavi Kurina	IZBE0850311	Lithobius (Lithobius) erythrocephalus
1	05.05.2016	22.05.2016	pitfall trap	150	Hannes JĆ¤rve	IZBE0850325	Lithobius (Lithobius) erythrocephalus
1	05.05.2016		Tullgren funnel	157	Kaarel Sammet	IZBE0850384	Lithobius (Lithobius) erythrocephalus
1	23.07.2010	29.07.2010	pitfall trap	158	Mari Ivask	TTUSB00160	Lithobius (Lithobius) erythrocephalus
1	15.08.2011	25.08.2011	pitfall trap	160	Mari Ivask	TTUSB00152	Lithobius (Lithobius) erythrocephalus
1	23.07.2010	29.07.2010	pitfall trap	162	Mari Ivask	TTUSB00162	Lithobius (Lithobius) erythrocephalus
1	15.07.2011	25.07.2011	pitfall trap	170	Mari Ivask	TTUSB00163	Lithobius (Lithobius) erythrocephalus
1	17.06.2016		Tullgren funnel	118b	Kaarel Sammet	IZBE0850318	Lithobius (Lithobius) erythrocephalus
1	16.10.2016		hand collecting	121b	Tõnu Kesküla	IZBE0850316	Lithobius (Lithobius) erythrocephalus
1	04.06.2017		hand collecting	121e	Tõnu Kesküla	IZBE0851067	Lithobius (Lithobius) erythrocephalus
3	30.09.2016		hand collecting	121g	Kaarel Sammet	IZBE0850392	Lithobius (Lithobius) erythrocephalus
2	30.05.2015	02.07.2015	pitfall trap	123b	Kaarel Sammet	IZBE0850312	Lithobius (Lithobius) erythrocephalus
1	14.05.2015	30.05.2015	pitfall trap	146a	Ilmar Süda	IZBE0850387	Lithobius (Lithobius) erythrocephalus
1	05.07.2017		Tullgren funnel	149b	Mari Ivask	TTUSB01257	Lithobius (Lithobius) erythrocephalus
2	05.05.2016		hand collecting	171a	Märt Kruus	IZBE0850319	Lithobius (Lithobius) erythrocephalus
1	20.06.2012	28.06.2012	pitfall trap	23b	Mari Ivask	TTUSB00182	Lithobius (Lithobius) erythrocephalus
1	16.08.2012	24.08.2012	pitfall trap	23c	Mari Ivask	TTUSB00181	Lithobius (Lithobius) erythrocephalus
2	16.08.2012	24.08.2012	pitfall trap	24a	Mari Ivask	TTUSB00179	Lithobius (Lithobius) erythrocephalus
1	29.06.2015	09.07.2015	pitfall trap	31c	Mart Meriste	TTUSB00183	Lithobius (Lithobius) erythrocephalus
1	18.06.2007	03.07.2007	pitfall trap	39a	Ilmar Süda	IZBE0850317	Lithobius (Lithobius) erythrocephalus
1	16.07.2008	21.07.2008	pitfall trap	40b	Mari Ivask	TTUSB00055	Lithobius (Lithobius) erythrocephalus
2	15.07.2013	25.07.2013	pitfall trap	41f	Mari Ivask	TTUSB00177	Lithobius (Lithobius) erythrocephalus
1	26.07.2009		chemical extraction	42a	Mari Ivask	TTUSB00250	Lithobius (Lithobius) erythrocephalus
2;2	22.04.2012	01.05.2012	pitfall trap	42b	Mari Ivask	TTUSB00155	Lithobius (Lithobius) erythrocephalus
2	15.07.2013	25.07.2013	pitfall trap	42c	Mari Ivask	TTUSB00178	Lithobius (Lithobius) erythrocephalus
1	15.07.2013	25.07.2013	pitfall trap	42d	Mari Ivask	TTUSB00151	Lithobius (Lithobius) erythrocephalus
1	01.07.2017		Tullgren funnel	44b	Mari Ivask	TTUSB01261	Lithobius (Lithobius) erythrocephalus
1	24.07.2015		Tullgren funnel	55b	Kaarel Sammet	IZBE0850388	Lithobius (Lithobius) erythrocephalus
2	06.06.2016		hand collecting	60a	Kaarel Sammet	IZBE0850324	Lithobius (Lithobius) erythrocephalus
2	12.06.2017		Tullgren funnel	60c	Mari Ivask	TTUSB01206	Lithobius (Lithobius) erythrocephalus
1	05.05.2016		hand collecting	95a	Olavi Kurina	IZBE0850320	Lithobius (Lithobius) erythrocephalus
6	25.03.2017		Tullgren funnel	95b	Mari Ivask	IZBE0850911	Lithobius (Lithobius) erythrocephalus
1	21.06.2015	01.07.2015	pitfall trap	3	Mart Meriste	TTUSB00232	Lithobius (Lithobius) forficatus
2	26.05.2016		hand collecting	4	Kaarel Sammet	IZBE0850924	Lithobius (Lithobius) forficatus
2	29.05.2016		hand collecting	6	Kaarel Sammet	IZBE0850276	Lithobius (Lithobius) forficatus
1	19.06.2015	28.06.2015	pitfall trap	13	Mart Meriste	TTUSB00222	Lithobius (Lithobius) forficatus
1	18.05.2017		Tullgren funnel	15	Mari Ivask	TTUSB01157	Lithobius (Lithobius) forficatus
2	20.06.2012	27.06.2012	pitfall trap	25	Mari Ivask	TTUSB00187	Lithobius (Lithobius) forficatus
1	07.06.2016	17.06.2016	pitfall trap	27	Mart Meriste	TTUSB01094	Lithobius (Lithobius) forficatus
	02.07.2015	12.07.2015	pitfall trap	28	Mart Meriste	TTUSB00190	Lithobius (Lithobius) forficatus
1	27.06.2011	02.08.2011	window trap	36	Ilmar Süda	IZBE0850256	Lithobius (Lithobius) forficatus
1	2006			52	Mari Ivask	TTUSB00220	Lithobius (Lithobius) forficatus
2	13.06.2017		Tullgren funnel	57	Mari Ivask	TTUSB01219	Lithobius (Lithobius) forficatus
1	13.06.2017		Tullgren funnel	59	Mari Ivask	TTUSB01249	Lithobius (Lithobius) forficatus
1	12.06.2017		Tullgren funnel	61	Mari Ivask	TTUSB01238	Lithobius (Lithobius) forficatus
2	29.08.2016		hand collecting	62	Kaarel Sammet	IZBE0850087	Lithobius (Lithobius) forficatus
2	29.08.2016		hand collecting	65	Kaarel Sammet	IZBE0850101	Lithobius (Lithobius) forficatus
6	20.06.2016	10.07.2016	pitfall trap	70	Urmas Jürivete	IZBE0850181	Lithobius (Lithobius) forficatus
1	22.06.2017		hand collecting	72	Tõnu Kesküla	IZBE0851054	Lithobius (Lithobius) forficatus
5	10.09.2016	20.10.2016	pitfall trap	86	Allan Selin	IZBE0850278	Lithobius (Lithobius) forficatus
6	06.05.2017		hand collecting	96	Kaarel Sammet	IZBE0851017	Lithobius (Lithobius) forficatus
1	18.09.2016	09.10.2016	pitfall trap	97	Heli Kirik	IZBE0850279	Lithobius (Lithobius) forficatus
3	04.09.2016		hand collecting	114	Olavi Kurina	IZBE0850090	Lithobius (Lithobius) forficatus
1	07.05.2016		hand collecting	122	Kaarel Sammet	IZBE0850097	Lithobius (Lithobius) forficatus
2	26.09.2016		hand collecting	124	Märt Kruus	IZBE0850176	Lithobius (Lithobius) forficatus
1	07.06.2017		hand collecting	128	Tõnu Kesküla	IZBE0851057	Lithobius (Lithobius) forficatus
1	07.06.2017		hand collecting	129	Tõnu Kesküla	IZBE0851031	Lithobius (Lithobius) forficatus
1	20.07.2008	25.07.2008	pitfall trap	137	Mari Ivask	TTUSB00063	Lithobius (Lithobius) forficatus
2	17.07.2016		hand collecting	139	Olavi Kurina	IZBE0850186	Lithobius (Lithobius) forficatus
5	10.07.2016		hand collecting	142	Olavi Kurina	IZBE0850185	Lithobius (Lithobius) forficatus
4	14.08.2016		hand collecting	143	Olavi Kurina	IZBE0850255	Lithobius (Lithobius) forficatus
2	24.06.2016		hand collecting	147	Kaarel Sammet	IZBE0850098	Lithobius (Lithobius) forficatus
1	05.05.2016	22.05.2016	pitfall trap	150	Hannes JĆ¤rve	IZBE0850928	Lithobius (Lithobius) forficatus
2	05.05.2016		hand collecting	157	Kaarel Sammet	IZBE0850106	Lithobius (Lithobius) forficatus
1	23.07.2010	31.07.2010	pitfall trap	158	Mari Ivask	TTUSB00200	Lithobius (Lithobius) forficatus
1	18.07.2011	25.07.2011	pitfall trap	160	Mari Ivask	TTUSB00189	Lithobius (Lithobius) forficatus
2	23.07.2010	31.07.2010	pitfall trap	162	Mari Ivask	TTUSB00203	Lithobius (Lithobius) forficatus
2	08.06.2010	15.06.2010	pitfall trap	165	Mari Ivask	TTUSB00206	Lithobius (Lithobius) forficatus
1	09.08.2015		hand collecting	167	Kaarel Sammet	IZBE0850281	Lithobius (Lithobius) forficatus
1	18.09.2010		hand collecting	106a	Kaarel Sammet	IZBE0850099	Lithobius (Lithobius) forficatus
2	28.07.2016	29.08.2016	pitfall trap	109a	Märt Kruus	IZBE0850286	Lithobius (Lithobius) forficatus
2	28.07.2016	29.08.2016	pitfall trap	113a	Kaarel Sammet	IZBE0850947	Lithobius (Lithobius) forficatus
1	18.09.2016		hand collecting	115a	Olavi Kurina	IZBE0850262	Lithobius (Lithobius) forficatus
2	07.06.2016	17.06.2016	pitfall trap	11a	Mart Meriste	TTUSB01110	Lithobius (Lithobius) forficatus
1	16.10.2016		hand collecting	121b	Tõnu Kesküla	IZBE0850284	Lithobius (Lithobius) forficatus
1	01.05.2016		hand collecting	121c	Tõnu Kesküla	IZBE0850182	Lithobius (Lithobius) forficatus
2	17.04.2016		hand collecting	121e	Tõnu Kesküla	IZBE0850068	Lithobius (Lithobius) forficatus
1	17.04.2016		hand collecting	121f	Tõnu Kesküla	IZBE0850005	Lithobius (Lithobius) forficatus
1	01.05.2016		hand collecting	121g	Tõnu Kesküla	IZBE0850091	Lithobius (Lithobius) forficatus
1	22.06.2017		hand collecting	121h	Tõnu Kesküla	IZBE0851055	Lithobius (Lithobius) forficatus
2	28.06.2016	28.07.2016	pitfall trap	123b	Kaarel Sammet	IZBE0850287	Lithobius (Lithobius) forficatus
1	21.08.2016		hand collecting	135a	Tõnu Kesküla	IZBE0850069	Lithobius (Lithobius) forficatus
1	28.05.2012		hand collecting	135b	Kaarel Sammet	IZBE0850102	Lithobius (Lithobius) forficatus
3	17.07.2016		hand collecting	141a	Olavi Kurina	IZBE0850107	Lithobius (Lithobius) forficatus
4	25.05.2016	05.06.2016	pitfall trap	149a	Mari Ivask	TTUSB00192	Lithobius (Lithobius) forficatus
2	05.05.2016		hand collecting	164a	Kaarel Sammet	IZBE0850923	Lithobius (Lithobius) forficatus
1	05.05.2016		hand collecting	171a	Kaarel Sammet	IZBE0850105	Lithobius (Lithobius) forficatus
	16.07.2015	23.07.2015	pitfall trap	17b	Mari Ivask	TTUSB00204	Lithobius (Lithobius) forficatus
1	22.06.2015	02.07.2015	pitfall trap	1b	Mari Ivask	TTUSB00191	Lithobius (Lithobius) forficatus
1	16.08.2012	24.08.2012	pitfall trap	23a	Mari Ivask	TTUSB00228	Lithobius (Lithobius) forficatus
1	20.06.2012	27.06.2012	pitfall trap	23b	Mari Ivask	TTUSB00235	Lithobius (Lithobius) forficatus
1	20.06.2012	27.06.2012	pitfall trap	23c	Mari Ivask	TTUSB00226	Lithobius (Lithobius) forficatus
1	19.06.2015	28.06.2015	pitfall trap	23e	Mart Meriste	TTUSB00198	Lithobius (Lithobius) forficatus
2	16.08.2012	24.08.2012	pitfall trap	24a	Mari Ivask	TTUSB00227	Lithobius (Lithobius) forficatus
1	16.08.2012	24.08.2012	pitfall trap	24b	Mari Ivask	TTUSB00194	Lithobius (Lithobius) forficatus
17	16.08.2012	24.08.2012	pitfall trap	24c	Mari Ivask	TTUSB00214	Lithobius (Lithobius) forficatus
1	24.06.2015	03.07.2015	pitfall trap	2d	Mart Meriste	TTUSB00221	Lithobius (Lithobius) forficatus
1	02.07.2012	12.07.2012	pitfall trap	2e	Mart Meriste	TTUSB00229	Lithobius (Lithobius) forficatus
3	31.07.2016		Tullgren funnel	30b	Olavi Kurina	IZBE0850088	Lithobius (Lithobius) forficatus
1	20.06.2015	30.06.2015	pitfall trap	31d	Mart Meriste	TTUSB00219	Lithobius (Lithobius) forficatus
2	30.06.2015	10.07.2015	pitfall trap	32a	Mart Meriste	TTUSB00199	Lithobius (Lithobius) forficatus
2	27.07.2014		hand collecting	32b	Olavi Kurina	IZBE0850103	Lithobius (Lithobius) forficatus
1	20.06.2015	30.06.2015	pitfall trap	33b	Mart Meriste	TTUSB00234	Lithobius (Lithobius) forficatus
5	10.07.2009	13.08.2009	pitfall trap	39a	Ilmar Süda	IZBE0850251	Lithobius (Lithobius) forficatus
1	20.06.2013	28.06.2013	pitfall trap	41b	Mari Ivask	TTUSB00231	Lithobius (Lithobius) forficatus
1	30.05.2012	05.06.2012	pitfall trap	41f	Mari Ivask	TTUSB00223	Lithobius (Lithobius) forficatus
1	07.2006		hand collecting	42a	Mari Ivask	TTUSB00201	Lithobius (Lithobius) forficatus
1	01.07.2017		Tullgren funnel	44b	Mari Ivask	TTUSB01259	Lithobius (Lithobius) forficatus
1	19.05.2017		Tullgren funnel	51a	Mari Ivask	TTUSB01317	Lithobius (Lithobius) forficatus
1	22.07.2016		hand collecting	55b	Kaarel Sammet	IZBE0850086	Lithobius (Lithobius) forficatus
1	06.06.2016		hand collecting	60a	Kaarel Sammet	IZBE0850921	Lithobius (Lithobius) forficatus
1	20.07.2016	27.07.2016	pitfall trap	63b	Tõnu Talvi	IZBE0850940	Lithobius (Lithobius) forficatus
1	15.06.2006	26.06.2006	pitfall trap	64b	Mari Ivask	TTUSB00224	Lithobius (Lithobius) forficatus
1	13.06.2017		Tullgren funnel	76b	Mari Ivask	TTUSB01243	Lithobius (Lithobius) forficatus
1	05.07.1984		sifting	7a	Asta Vilbaste	IZBE0850250	Lithobius (Lithobius) forficatus
1	10.07.1984		sifting	7c	Asta Vilbaste	IZBE0850939	Lithobius (Lithobius) forficatus
1	18.09.1984		sifting	7e	Asta Vilbaste	IZBE0850260	Lithobius (Lithobius) forficatus
2	26.05.1984		sifting	7l	Asta Vilbaste	IZBE0850247	Lithobius (Lithobius) forficatus
1	17.07.1937			85a	Arnold Jüris	IZBE0850001	Lithobius (Lithobius) forficatus
1	23.05.1984		sifting	8a	Asta Vilbaste	IZBE0850925	Lithobius (Lithobius) forficatus
1	05.08.2015		hand collecting	94b	Kaarel Sammet	IZBE0850246	Lithobius (Lithobius) forficatus
1	19.06.2015	28.06.2015	pitfall trap	13	Mart Meriste	TTUSB00237	Lithobius (Lithobius) lucifugus
2	07.2014		pitfall trap	170	Mari Ivask	TTUSB00236	Lithobius (Lithobius) lucifugus
1	23.06.2015	03.07.2015	pitfall trap	19b	Mart Meriste	TTUSB00088	Lithobius (Lithobius) lucifugus
1	15.07.1977		sifting	81b	Asta Vilbaste	IZBE0850401	Lithobius (Lithobius) lucifugus
1	08.06.2010	15.06.2010	pitfall trap	158	Mari Ivask	TTUSB00238	Lithobius (Lithobius) melanops
2	08.06.2010	15.06.2010	pitfall trap	162	Mari Ivask	TTUSB00239	Lithobius (Lithobius) melanops
1	12.09.2011	19.09.2011	pitfall trap	170	Mari Ivask	TTUSB00242	Lithobius (Lithobius) melanops
1	17.11.2016		hand collecting	121g	Kaarel Sammet	IZBE0850479	Lithobius (Lithobius) melanops
2	16.08.2012	24.08.2012	pitfall trap	24c	Mari Ivask	TTUSB00241	Lithobius (Lithobius) melanops
1	22.07.2016		hand collecting	55b	Kaarel Sammet	IZBE0850478	Lithobius (Lithobius) melanops
2	04.04.2017		Tullgren funnel	99a	Mari Ivask	TTUSB01151	Lithobius (Lithobius) melanops
9	1976		sifting	104	Kalle Remm	IZBE0850764	Lithobius (Lithobius) pelidnus
1	16.10.2016		Tullgren funnel	121b	Tõnu Kesküla	IZBE0850763	Lithobius (Lithobius) pelidnus
1	29.08.2016	26.09.2016	pitfall trap	123b	Märt Kruus	IZBE0850766	Lithobius (Lithobius) pelidnus
1	19.07.1937		Tullgren funnel	85a	Arnold Jüris	IZBE0850006	Lithobius (Lithobius) pelidnus
3	13.06.2017		Tullgren funnel	59	Mari Ivask	TTUSB01251	Lithobius (Lithobius) tenebrosus
1	28.08.2016		Tullgren funnel	65	Kaarel Sammet	IZBE0850464	Lithobius (Lithobius) tenebrosus
1	07.07.1984		sifting	71	Asta Vilbaste	IZBE0850454	Lithobius (Lithobius) tenebrosus
1	28.07.2015	13.08.2015	window trap	92	Ilmar Süda	IZBE0850463	Lithobius (Lithobius) tenebrosus
1	26.09.2016		hand collecting	124	Kaarel Sammet	IZBE0850455	Lithobius (Lithobius) tenebrosus
1	23.07.2017	23.08.2017	window trap	134	Ilmar Süda	IZBE0851131	Lithobius (Lithobius) tenebrosus
3	14.08.2016		hand collecting	143	Olavi Kurina	IZBE0850456	Lithobius (Lithobius) tenebrosus
2	08.06.2010	15.06.2010	pitfall trap	158	Mari Ivask	TTUSB00267	Lithobius (Lithobius) tenebrosus
1	23.07.2010	29.07.2010	pitfall trap	162	Mari Ivask	TTUSB00269	Lithobius (Lithobius) tenebrosus
1	28.06.2016	20.07.2016	pitfall trap	113a	Kaarel Sammet	IZBE0850468	Lithobius (Lithobius) tenebrosus
1	16.10.2016		Tullgren funnel	121b	Tõnu Kesküla	IZBE0850457	Lithobius (Lithobius) tenebrosus
1	26.09.2016		Tullgren funnel	123b	Kaarel Sammet	IZBE0850459	Lithobius (Lithobius) tenebrosus
1	25.06.2017	26.07.2017	window trap	126b	Ilmar Süda	IZBE0851125	Lithobius (Lithobius) tenebrosus
1	17.08.2013	01.09.2013	window trap	129a	Ilmar Süda	IZBE0850469	Lithobius (Lithobius) tenebrosus
1	21.08.2016		hand collecting	135a	Tõnu Kesküla	IZBE0850466	Lithobius (Lithobius) tenebrosus
1	30.06.2013	15.07.2013	pitfall trap	148b	Ilmar Süda	IZBE0850467	Lithobius (Lithobius) tenebrosus
2	26.09.2016		hand collecting	151b	Kaarel Sammet	IZBE0850462	Lithobius (Lithobius) tenebrosus
2	05.05.2016		Tullgren funnel	164a	Kaarel Sammet	IZBE0850917	Lithobius (Lithobius) tenebrosus
1	16.06.2006	26.06.2006	pitfall trap	41d	Mari Ivask	TTUSB00266	Lithobius (Lithobius) tenebrosus
1	22.07.2016		hand collecting	55b	Kaarel Sammet	IZBE0850458	Lithobius (Lithobius) tenebrosus
1	06.06.2016	17.06.2016	pitfall trap	60a	Allan Selin	AA0000012	Lithobius (Lithobius) tenebrosus
1	15.06.2006	26.06.2006	pitfall trap	64b	Mari Ivask	TTUSB00271	Lithobius (Lithobius) tenebrosus
1	24.05.1984		sifting	7c	Asta Vilbaste	IZBE0850453	Lithobius (Lithobius) tenebrosus
3	18.09.1984		sifting	7e	Asta Vilbaste	IZBE0850461	Lithobius (Lithobius) tenebrosus
1	26.05.1984		sifting	7l	Asta Vilbaste	IZBE0850452	Lithobius (Lithobius) tenebrosus
1	15.09.2013	02.10.2013	pitfall trap	43	Mari Ivask	TTUSB00103	Lithobius (Monotarsobius) crassipes
1	01.07.2017		Tullgren funnel	47	Mari Ivask	TTUSB01264	Lithobius (Monotarsobius) crassipes
2	19.05.2017		Tullgren funnel	49	Mari Ivask	TTUSB01164	Lithobius (Monotarsobius) crassipes
1	18.03.2017		Tullgren funnel	69	Mari Ivask	TTUSB01114	Lithobius (Monotarsobius) crassipes
1	17.05.2017		Tullgren funnel	155	Mari Ivask	TTUSB01171	Lithobius (Monotarsobius) crassipes
1	17.03.2015		Tullgren funnel	118b	Miina Oras	IZBE0850472	Lithobius (Monotarsobius) crassipes
2	30.07.2016		hand collecting	121e	Kaarel Sammet	IZBE0850470	Lithobius (Monotarsobius) crassipes
1	27.10.2016		Tullgren funnel	126a	Märt Kruus	IZBE0850471	Lithobius (Monotarsobius) crassipes
1	15.09.2013	02.10.2013	pitfall trap	23b	Mari Ivask	TTUSB00104	Lithobius (Monotarsobius) crassipes
1	29.06.2015	09.07.2015	pitfall trap	31b	Mart Meriste	TTUSB00102	Lithobius (Monotarsobius) crassipes
1	06.06.2016	16.06.2016	pitfall trap	39c	Mart Meriste	TTUSB01083	Lithobius (Monotarsobius) crassipes
1	25.05.2013	03.06.2013	pitfall trap	42b	Mari Ivask	TTUSB00100	Lithobius (Monotarsobius) crassipes
1	15.05.2013	25.05.2013	pitfall trap	42d	Mari Ivask	TTUSB00101	Lithobius (Monotarsobius) crassipes
1	01.07.2017		Tullgren funnel	44b	Mari Ivask	TTUSB01268	Lithobius (Monotarsobius) crassipes
2	13.06.2017		Tullgren funnel	80	Mari Ivask	TTUSB01214	Lithobius (Monotarsobius) crassipes
1	05.09.2017		Tullgren funnel	83	Mari Ivask	TTUSB01274	Lithobius (Monotarsobius) crassipes
2	19.09.1984		sifting	8a	Asta Vilbaste	IZBE0850473	Lithobius (Monotarsobius) crassipes
1	27.05.2016		hand collecting	4	Kaarel Sammet	IZBE0850205	Lithobius (Monotarsobius) curtipes
1	18.05.2017		Tullgren funnel	12	Mari Ivask	TTUSB01156	Lithobius (Monotarsobius) curtipes
2	19.06.2015	28.06.2015	pitfall trap	13	Mart Meriste	TTUSB00135	Lithobius (Monotarsobius) curtipes
2	17.09.1984		sifting	14	Asta Vilbaste	IZBE0850302	Lithobius (Monotarsobius) curtipes
3	18.05.2017		Tullgren funnel	15	Mari Ivask	TTUSB01193	Lithobius (Monotarsobius) curtipes
1	02.07.2015	12.07.2015	pitfall trap	28	Mart Meriste	TTUSB00105	Lithobius (Monotarsobius) curtipes
3	09.06.2012	10.07.2012	window trap	36	Ilmar Süda	IZBE0850329	Lithobius (Monotarsobius) curtipes
3	25.09.2013	02.10.2013	pitfall trap	43	Mari Ivask	TTUSB00136	Lithobius (Monotarsobius) curtipes
6	01.07.2017		Tullgren funnel	47	Mari Ivask	TTUSB01262	Lithobius (Monotarsobius) curtipes
6	01.07.2017		Tullgren funnel	48	Mari Ivask	TTUSB01265	Lithobius (Monotarsobius) curtipes
7	19.05.2017		Tullgren funnel	49	Mari Ivask	TTUSB01163	Lithobius (Monotarsobius) curtipes
1	05.08.2008	15.08.2008	pitfall trap	52	Mari Ivask	TTUSB00064	Lithobius (Monotarsobius) curtipes
1	03.07.2015	13.07.2015	pitfall trap	53	Mart Meriste	TTUSB00126	Lithobius (Monotarsobius) curtipes
1	13.06.2017		Tullgren funnel	57	Mari Ivask	TTUSB01225	Lithobius (Monotarsobius) curtipes
1	13.06.2017		Tullgren funnel	59	Mari Ivask	TTUSB01210	Lithobius (Monotarsobius) curtipes
1	12.06.2017		Tullgren funnel	61	Mari Ivask	TTUSB01240	Lithobius (Monotarsobius) curtipes
3	19.05.2017		Tullgren funnel	65	Mari Ivask	TTUSB01153	Lithobius (Monotarsobius) curtipes
4	20.06.2016	10.07.2016	pitfall trap	70	Urmas Jürivete	IZBE0850362	Lithobius (Monotarsobius) curtipes
7	07.07.1984		sifting	71	Asta Vilbaste	IZBE0850337	Lithobius (Monotarsobius) curtipes
1	20.06.1937			79	Arnold Jüris	IZBE0850019	Lithobius (Monotarsobius) curtipes
3	03.07.2015	13.07.2015	pitfall trap	83	Mart Meriste	TTUSB00108	Lithobius (Monotarsobius) curtipes
1	17.05.2017		Tullgren funnel	84	Mari Ivask	TTUSB01195	Lithobius (Monotarsobius) curtipes
1	28.08.2016	18.09.2016	pitfall trap	97	Heli Kirik	IZBE0850160	Lithobius (Monotarsobius) curtipes
2	26.08.2016		Tullgren funnel	102	Miina Oras	IZBE0850364	Lithobius (Monotarsobius) curtipes
1	17.05.2017		Tullgren funnel	103	Mari Ivask	TTUSB01173	Lithobius (Monotarsobius) curtipes
6	17.05.2017		Tullgren funnel	107	Mari Ivask	TTUSB01175	Lithobius (Monotarsobius) curtipes
2	27.10.2016		Tullgren funnel	125	Tõnu Kesküla	IZBE0850164	Lithobius (Monotarsobius) curtipes
2	24.06.2017		Tullgren funnel	132	Miina Oras	IZBE0851051	Lithobius (Monotarsobius) curtipes
1	28.10.2017		Tullgren funnel	136	Olavi Kurina	IZBE0851104	Lithobius (Monotarsobius) curtipes
2	29.08.2016		Tullgren funnel	138	Olavi Kurina	IZBE0850922	Lithobius (Monotarsobius) curtipes
1	17.07.2016		Tullgren funnel	139	Olavi Kurina	IZBE0850219	Lithobius (Monotarsobius) curtipes
1	10.07.2016		hand collecting	142	Olavi Kurina	IZBE0850222	Lithobius (Monotarsobius) curtipes
2	14.08.2016		Tullgren funnel	143	Olavi Kurina	IZBE0850368	Lithobius (Monotarsobius) curtipes
1	27.10.2016		hand collecting	152	Märt Kruus	IZBE0850150	Lithobius (Monotarsobius) curtipes
2	17.05.2017		Tullgren funnel	155	Mari Ivask	TTUSB01182	Lithobius (Monotarsobius) curtipes
1	29.09.2010		hand collecting	158	Mari Ivask	TTUSB00118	Lithobius (Monotarsobius) curtipes
2	27.09.2010		hand collecting	162	Mari Ivask	TTUSB00123	Lithobius (Monotarsobius) curtipes
1	21.10.2015		Tullgren funnel	163	Tõnu Kesküla	IZBE0850223	Lithobius (Monotarsobius) curtipes
3	11.09.2011		hand collecting	170	Mari Ivask	TTUSB00128	Lithobius (Monotarsobius) curtipes
11	08.07.1984		sifting	8a	Asta Vilbaste	IZBE0850217	Lithobius (Monotarsobius) curtipes
1	19.08.2015		Tullgren funnel	104	Kaarel Sammet	IZBE0850938	Lithobius (Monotarsobius) curtipes
2	05.05.2016	10.07.2016	pitfall trap	109a	Kaarel Sammet	IZBE0850363	Lithobius (Monotarsobius) curtipes
2	27.10.2016		Tullgren funnel	109b	Tõnu Kesküla	IZBE0850162	Lithobius (Monotarsobius) curtipes
4	02.07.2015		hand collecting	113b	Kaarel Sammet	IZBE0850165	Lithobius (Monotarsobius) curtipes
4	22.11.2016		Tullgren funnel	118b	Kaarel Sammet	IZBE0850145	Lithobius (Monotarsobius) curtipes
2	16.10.2016		Tullgren funnel	121b	Tõnu Kesküla	IZBE0850167	Lithobius (Monotarsobius) curtipes
1	20.05.2017		hand collecting	122	Tõnu Kesküla	IZBE0851048	Lithobius (Monotarsobius) curtipes
1	12.05.2015		Tullgren funnel	123b	Kaarel Sammet	IZBE0850004	Lithobius (Monotarsobius) curtipes
1	03.07.2015		Tullgren funnel	130c	Märt Kruus	IZBE0850169	Lithobius (Monotarsobius) curtipes
1	18.05.2017		Tullgren funnel	15	Mari Ivask	TTUSB01160	Lithobius (Monotarsobius) curtipes
1	02.07.2015		hand collecting	153b	Kaarel Sammet	IZBE0850153	Lithobius (Monotarsobius) curtipes
2	05.05.2016		Tullgren funnel	163	Kaarel Sammet	IZBE0850367	Lithobius (Monotarsobius) curtipes
1	05.05.2015		hand collecting	164a	Kaarel Sammet	IZBE0850159	Lithobius (Monotarsobius) curtipes
2	05.05.2016		hand collecting	164b	Kaarel Sammet	IZBE0850189	Lithobius (Monotarsobius) curtipes
12	05.05.2016		hand collecting	169a	Kaarel Sammet	IZBE0850191	Lithobius (Monotarsobius) curtipes
2	05.05.2016		hand collecting	171a	Kaarel Sammet	IZBE0850225	Lithobius (Monotarsobius) curtipes
1	23.06.2015	03.07.2015	pitfall trap	19b	Mart Meriste	TTUSB00148	Lithobius (Monotarsobius) curtipes
1	19.06.2015	28.06.2015	pitfall trap	22b	Mart Meriste	TTUSB00115	Lithobius (Monotarsobius) curtipes
1	20.06.2012	27.06.2012	pitfall trap	23b	Mari Ivask	TTUSB00149	Lithobius (Monotarsobius) curtipes
1	16.08.2012	24.08.2012	pitfall trap	23c	Mari Ivask	TTUSB00142	Lithobius (Monotarsobius) curtipes
3	20.06.2012	27.06.2012	pitfall trap	24b	Mari Ivask	TTUSB00106	Lithobius (Monotarsobius) curtipes
1	16.08.2012	24.08.2012	pitfall trap	24c	Mari Ivask	TTUSB00127	Lithobius (Monotarsobius) curtipes
1	24.07.2015		Tullgren funnel	26a	Olavi Kurina	IZBE0850148	Lithobius (Monotarsobius) curtipes
1	29.05.2016			26b	Kaarel Sammet	IZBE0850358	Lithobius (Monotarsobius) curtipes
1	20.07.2015	30.07.2015	pitfall trap	30a	Mart Meriste	TTUSB00121	Lithobius (Monotarsobius) curtipes
1	29.06.2015	09.07.2015	pitfall trap	31a	Mart Meriste	TTUSB00134	Lithobius (Monotarsobius) curtipes
1	30.06.2015	10.07.2015	pitfall trap	32a	Mart Meriste	TTUSB00113	Lithobius (Monotarsobius) curtipes
3	23.07.2017		Tullgren funnel	32b	Olavi Kurina	IZBE0851091	Lithobius (Monotarsobius) curtipes
1	20.06.2015	30.06.2015	pitfall trap	33b	Mart Meriste	TTUSB00147	Lithobius (Monotarsobius) curtipes
1	06.06.2016	16.06.2016	pitfall trap	39c	Mart Meriste	TTUSB01082	Lithobius (Monotarsobius) curtipes
1	26.07.2015		Tullgren funnel	40a	Tõnu Kesküla	IZBE0850166	Lithobius (Monotarsobius) curtipes
1	08.05.2012	15.05.2012	pitfall trap	42a	Mari Ivask	TTUSB00119	Lithobius (Monotarsobius) curtipes
1	24.04.2012	01.05.2012	pitfall trap	42b	Mari Ivask	TTUSB00111	Lithobius (Monotarsobius) curtipes
1	15.07.2013	25.07.2013	pitfall trap	42c	Mari Ivask	TTUSB00138	Lithobius (Monotarsobius) curtipes
1	01.07.2017		Tullgren funnel	44b	Mari Ivask	TTUSB01260	Lithobius (Monotarsobius) curtipes
1	19.05.2017		Tullgren funnel	51a	Mari Ivask	TTUSB01318	Lithobius (Monotarsobius) curtipes
4	01.07.2017		Tullgren funnel	55a	Mari Ivask	TTUSB01270	Lithobius (Monotarsobius) curtipes
1	22.07.2016		Tullgren funnel	55b	Kaarel Sammet	IZBE0850357	Lithobius (Monotarsobius) curtipes
3	22.07.2017		Tullgren funnel	5b	Olavi Kurina	IZBE0851079	Lithobius (Monotarsobius) curtipes
1	12.06.2016	07.10.2016	pitfall trap	60a	Kaarel Sammet	IZBE0850170	Lithobius (Monotarsobius) curtipes
1	17.05.2017		Tullgren funnel	60b	Mari Ivask	TTUSB01169	Lithobius (Monotarsobius) curtipes
1	19.05.2017		Tullgren funnel	61	Mari Ivask	TTUSB01190	Lithobius (Monotarsobius) curtipes
2	17.05.2017		Tullgren funnel	64a	Mari Ivask	TTUSB01187	Lithobius (Monotarsobius) curtipes
3	13.06.2017		Tullgren funnel	76b	Mari Ivask	TTUSB01244	Lithobius (Monotarsobius) curtipes
12	22.05.1984		sifting	7a	Asta Vilbaste	IZBE0850307	Lithobius (Monotarsobius) curtipes
1	22.05.1984		sifting	7b	Asta Vilbaste	IZBE0850305	Lithobius (Monotarsobius) curtipes
7	18.09.1984		sifting	7c	Asta Vilbaste	IZBE0850328	Lithobius (Monotarsobius) curtipes
1	10.07.1984		sifting	7d	Asta Vilbaste	IZBE0850293	Lithobius (Monotarsobius) curtipes
8	18.09.1984		sifting	7e	Asta Vilbaste	IZBE0850359	Lithobius (Monotarsobius) curtipes
2	20.09.1984		sifting	7f	Asta Vilbaste	IZBE0850212	Lithobius (Monotarsobius) curtipes
5	20.09.1984		sifting	7g	Asta Vilbaste	IZBE0850349	Lithobius (Monotarsobius) curtipes
3	05.07.1984		sifting	7h	Asta Vilbaste	IZBE0850341	Lithobius (Monotarsobius) curtipes
1	21.05.1984		sifting	7i	Asta Vilbaste	IZBE0850937	Lithobius (Monotarsobius) curtipes
9	07.07.1984		sifting	7j	Asta Vilbaste	IZBE0850339	Lithobius (Monotarsobius) curtipes
2	20.09.1984		sifting	7k	Asta Vilbaste	IZBE0850338	Lithobius (Monotarsobius) curtipes
1	25.05.1984		sifting	7l	Asta Vilbaste	IZBE0850936	Lithobius (Monotarsobius) curtipes
1	13.06.2017		Tullgren funnel	80	Mari Ivask	TTUSB01213	Lithobius (Monotarsobius) curtipes
3	29.06.2015		Tullgren funnel	81a	Siiri Jürgenstein	IZBE0850202	Lithobius (Monotarsobius) curtipes
1	06.06.2016		hand collecting	82	Kaarel Sammet	IZBE0850220	Lithobius (Monotarsobius) curtipes
4	17.08.1937			85a	Arnold Jüris	IZBE0850043	Lithobius (Monotarsobius) curtipes
1	17.05.2017		Tullgren funnel	88	Mari Ivask	TTUSB01179	Lithobius (Monotarsobius) curtipes
2	19.09.1984		sifting	8a	Asta Vilbaste	IZBE0850213	Lithobius (Monotarsobius) curtipes
6	25.05.1984		sifting	8b	Asta Vilbaste	IZBE0850163	Lithobius (Monotarsobius) curtipes
2	07.05.2016		hand collecting	91b	Tõnu Kesküla	IZBE0850352	Lithobius (Monotarsobius) curtipes
2	08.05.2016		hand collecting	91c	Tõnu Kesküla	IZBE0850204	Lithobius (Monotarsobius) curtipes
1	06.08.2015		hand collecting	94b	Kaarel Sammet	IZBE0850221	Lithobius (Monotarsobius) curtipes
1	25.03.2017		hand collecting	99b	Mari Ivask	TTUSB01116	Lithobius (Monotarsobius) curtipes
1	13.06.2017		Tullgren funnel	59	Mari Ivask	TTUSB01254	Lithobius (Sigibius) microps
1	12.06.2017		Tullgren funnel	61	Mari Ivask	TTUSB01239	Lithobius (Sigibius) microps
2	13.06.2017		Tullgren funnel	68	Mari Ivask	TTUSB01248	Lithobius (Sigibius) microps
2	18.03.2017		Tullgren funnel	69	Mari Ivask	TTUSB01115	Lithobius (Sigibius) microps
1	06.06.2016	17.06.2016	pitfall trap	86	Allan Selin	AA0000013	Lithobius (Sigibius) microps
2	08.06.2010	15.06.2010	pitfall trap	158	Mari Ivask	TTUSB00249	Lithobius (Sigibius) microps
1	29.09.2016		chemical extraction	170	Mari Ivask	TTUSB00259	Lithobius (Sigibius) microps
1	11.06.2015		hand collecting	121g	Kaarel Sammet	IZBE0850475	Lithobius (Sigibius) microps
1	21.06.2015		Tullgren funnel	123a	Miina Oras	IZBE0850474	Lithobius (Sigibius) microps
1	05.05.2016		Tullgren funnel	123b	Kaarel Sammet	IZBE0850476	Lithobius (Sigibius) microps
1	16.08.2012	24.08.2012	pitfall trap	23c	Mari Ivask	TTUSB00262	Lithobius (Sigibius) microps
1	15.09.2013	02.10.2013	pitfall trap	41f	Mari Ivask	TTUSB00260	Lithobius (Sigibius) microps
4	18.07.2013	25.07.2013	pitfall trap	42b	Mari Ivask	TTUSB00248	Lithobius (Sigibius) microps
1	2014-09			42c	Mari Ivask	TTUSB00261	Lithobius (Sigibius) microps
1	31.07.2016	12.08.2016	pitfall trap	60a	Allan Selin	IZBE0850477	Lithobius (Sigibius) microps
1	06.05.2017		Tullgren funnel	60c	Mari Ivask	TTUSB01235	Lithobius (Sigibius) microps
1	17.05.2017		Tullgren funnel	103	Mari Ivask	TTUSB01177	Lithobius crassipes
1	23.07.2010	27.07.2010	pitfall trap	13	Mart Meriste	TTUSB00767	Megaphyllum sjaelandicum
1	20.07.2016	27.07.2016	pitfall trap	51	Tõnu Talvi	IZBE0850817	Megaphyllum sjaelandicum
2	21.09.2010		chemical extraction	57	Mari Ivask	TTUSB00772	Megaphyllum sjaelandicum
1	19.05.2017		Tullgren funnel	73	Mari Ivask	TTUSB01192	Megaphyllum sjaelandicum
1	25.07.2017	24.08.2017	window trap	75	Ilmar Süda	IZBE0851135	Megaphyllum sjaelandicum
1	18.07.2015		Tullgren funnel	90	Olavi Kurina	IZBE0850529	Megaphyllum sjaelandicum
1	26.07.2015	13.08.2015	window trap	117	Ilmar Süda	IZBE0850532	Megaphyllum sjaelandicum
1	20.07.2008	25.07.2008	pitfall trap	137	Mari Ivask	TTUSB01275	Megaphyllum sjaelandicum
4	05.05.2016	22.05.2016	pitfall trap	150	Hannes JĆ¤rve	IZBE0850818	Megaphyllum sjaelandicum
1	02.08.2015		Tullgren funnel	156	Kaarel Sammet	IZBE0850533	Megaphyllum sjaelandicum
1	05.05.2016		hand collecting	157	Kaarel Sammet	IZBE0850820	Megaphyllum sjaelandicum
1	23.07.2010	27.07.2010	pitfall trap	158	Mari Ivask	TTUSB00763	Megaphyllum sjaelandicum
1	26.05.2017	25.06.2017	window trap	159	Ilmar Süda	IZBE0851119	Megaphyllum sjaelandicum
1	01.04.2015		hand collecting	121g	Kaarel Sammet	IZBE0850535	Megaphyllum sjaelandicum
1	30.05.2015	02.07.2015	pitfall trap	123b	Märt Kruus	IZBE0850900	Megaphyllum sjaelandicum
1	28.06.2016	25.07.2016	pitfall trap	149a	Mari Ivask	TTUSB00773	Megaphyllum sjaelandicum
2	18.06.2015	28.06.2015	pitfall trap	23d	Mart Meriste	TTUSB00761	Megaphyllum sjaelandicum
2	06.06.2016	16.06.2016	pitfall trap	39c	Mart Meriste	TTUSB01137	Megaphyllum sjaelandicum
1	17.05.2009	25.05.2009	pitfall trap	41c	Mari Ivask	TTUSB00760	Megaphyllum sjaelandicum
1	11.06.2017		Tullgren funnel	5a	Tõnu Kesküla	IZBE0851047	Megaphyllum sjaelandicum
2	10.07.2016	31.07.2016	pitfall trap	60a	Allan Selin	IZBE0850531	Megaphyllum sjaelandicum
2	20.07.2016	27.07.2016	pitfall trap	63b	Tõnu Talvi	IZBE0850823	Megaphyllum sjaelandicum
1	10.07.1984		sifting	7c	Asta Vilbaste	IZBE0850541	Megaphyllum sjaelandicum
1	06.08.1984		sifting	7e	Asta Vilbaste	IZBE0850539	Megaphyllum sjaelandicum
1	23.05.1984		sifting	8a	Asta Vilbaste	IZBE0850534	Megaphyllum sjaelandicum
1	19.06.2015	28.06.2015	pitfall trap	13	Mart Meriste	TTUSB00806	Nemasoma varicorne
1	25.05.2012	03.06.2012	pitfall trap	43	Mari Ivask	TTUSB00812	Nemasoma varicorne
1	21.05.2017	22.06.2017	window trap	74	Ilmar Süda	IZBE0851111	Nemasoma varicorne
2	21.05.2017	22.06.2017	window trap	75	Ilmar Süda	IZBE0851140	Nemasoma varicorne
1	16.10.2012		chemical extraction	88	Mari Ivask	TTUSB00810	Nemasoma varicorne
1	07.06.2017		hand collecting	128	Tõnu Kesküla	IZBE0851035	Nemasoma varicorne
1	17.05.2017	19.06.2017	window trap	143	Ilmar Süda	IZBE0851134	Nemasoma varicorne
1	25.05.2017	26.06.2017	window trap	161	Ilmar Süda	IZBE0851116	Nemasoma varicorne
1	26.09.2011		chemical extraction	100a	Mari Ivask	TTUSB00780	Nemasoma varicorne
5	26.09.2016		Tullgren funnel	123b	Kaarel Sammet	IZBE0850761	Nemasoma varicorne
4	22.08.2016	11.09.2016	pitfall trap	149a	Mari Ivask	TTUSB00828	Nemasoma varicorne
2	22.06.2015	02.07.2015	pitfall trap	1b	Mart Meriste	TTUSB00781	Nemasoma varicorne
1	16.08.2012	24.08.2012	pitfall trap	23a	Mari Ivask	TTUSB00820	Nemasoma varicorne
1	20.06.2012	27.06.2012	pitfall trap	23b	Mari Ivask	TTUSB00824	Nemasoma varicorne
1	19.06.2015	28.06.2015	pitfall trap	23e	Mart Meriste	TTUSB00784	Nemasoma varicorne
4	07.06.2016	17.06.2016	pitfall trap	33a	Mart Meriste	TTUSB01089	Nemasoma varicorne
1	16.07.2008	21.07.2008	pitfall trap	40b	Mari Ivask	TTUSB00819	Nemasoma varicorne
1	25.09.2013	02.10.2013	pitfall trap	41b	Mari Ivask	TTUSB00823	Nemasoma varicorne
1	17.05.2009	25.05.2009	pitfall trap	41c	Mari Ivask	TTUSB00778	Nemasoma varicorne
1	02.05.2012	10.05.2012	pitfall trap	41f	Mari Ivask	TTUSB00807	Nemasoma varicorne
5	29.05.2012	05.06.2012	pitfall trap	42a	Mari Ivask	TTUSB00794	Nemasoma varicorne
1	24.04.2012	01.05.2012	pitfall trap	42b	Mari Ivask	TTUSB00793	Nemasoma varicorne
5	01.05.2012	09.05.2012	pitfall trap	42c	Mari Ivask	TTUSB00813	Nemasoma varicorne
1	29.05.2012	05.06.2012	pitfall trap	42d	Mari Ivask	TTUSB00786	Nemasoma varicorne
1	15.06.2006	26.06.2006	pitfall trap	64b	Mari Ivask	TTUSB00809	Nemasoma varicorne
1	13.06.2017		Tullgren funnel	68a	Mari Ivask	TTUSB01216	Nemasoma varicorne
2	17.03.2017		Tullgren funnel	68b	Mari Ivask	TTUSB01202	Nemasoma varicorne
4	01.05.2016		Tullgren funnel	121g	Tõnu Kesküla	IZBE0850762	Nemasoma varicorne
5	29.08.2016		sifting	62	Kaarel Sammet	IZBE0850904	Nopoiulus kochii
1	17.05.2017		Tullgren funnel	88	Mari Ivask	TTUSB01186	Nopoiulus kochii
1	29.09.2010		chemical extraction	165	Mari Ivask	TTUSB00829	Nopoiulus kochii
3	21.06.2015	01.07.2015	pitfall trap	3	Mart Meriste	TTUSB00904	Ommatoiulus sabulosus
1	10.06.2017		hand collecting	4	Tõnu Kesküla	IZBE0851040	Ommatoiulus sabulosus
1	21.06.2015	01.07.2015	pitfall trap	9	Mart Meriste	TTUSB00880	Ommatoiulus sabulosus
2	17.09.1984		sifting	14	Asta Vilbaste	IZBE0850837	Ommatoiulus sabulosus
1	01.07.2015	11.07.2015	pitfall trap	18	Mart Meriste	TTUSB00905	Ommatoiulus sabulosus
2	02.07.2015	12.07.2015	pitfall trap	28	Mart Meriste	TTUSB00840	Ommatoiulus sabulosus
1	24.05.2011	27.06.2011	window trap	36	Ilmar Süda	IZBE0850427	Ommatoiulus sabulosus
16	03.07.2015	13.07.2015	pitfall trap	38	Mart Meriste	TTUSB00848	Ommatoiulus sabulosus
1	01.07.2017		Tullgren funnel	47	Mari Ivask	TTUSB01266	Ommatoiulus sabulosus
1	20.07.2016		sifting	51	Tõnu Talvi	IZBE0850847	Ommatoiulus sabulosus
1	13.08.2008	21.08.2008	pitfall trap	52	Mari Ivask	TTUSB00882	Ommatoiulus sabulosus
7	03.07.2015	13.07.2015	pitfall trap	53	Mart Meriste	TTUSB00870	Ommatoiulus sabulosus
1	02.09.1936			58	Arnold Jüris	IZBE0850726	Ommatoiulus sabulosus
1	29.07.2016		hand collecting	65	Kaarel Sammet	IZBE0850412	Ommatoiulus sabulosus
1	17.06.2013	03.07.2013	window trap	66	Ilmar Süda	IZBE0850408	Ommatoiulus sabulosus
2	22.06.2017	24.07.2017	window trap	74	Ilmar Süda	IZBE0850109	Ommatoiulus sabulosus
5	06.06.2016	17.06.2016	pitfall trap	86	Kaarel Sammet	IZBE0850932	Ommatoiulus sabulosus
1	18.09.2016	09.10.2016	pitfall trap	97	Heli Kirik	IZBE0850414	Ommatoiulus sabulosus
1	20.08.2015		Tullgren funnel	102	Kaarel Sammet	IZBE0850520	Ommatoiulus sabulosus
1	05.09.2015		Tullgren funnel	107	Olavi Kurina	IZBE0850521	Ommatoiulus sabulosus
1	19.05.2017	21.06.2017	window trap	111	Ilmar Süda	IZBE0851123	Ommatoiulus sabulosus
1	21.12.2017		hand collecting	112	Anita MakarevitÅ	IZBE0851106	Ommatoiulus sabulosus
1	13.06.2015	29.06.2015	window trap	114	Ilmar Süda	IZBE0850526	Ommatoiulus sabulosus
2	13.08.2015	31.08.2015	window trap	117	Ilmar Süda	IZBE0850405	Ommatoiulus sabulosus
2	26.07.2017	29.08.2017	window trap	127	Ilmar Süda	IZBE0851110	Ommatoiulus sabulosus
1	03.06.2013	16.06.2013	window trap	128	Ilmar Süda	IZBE0850432	Ommatoiulus sabulosus
2	02.07.2013	17.07.2013	window trap	131	Ilmar Süda	IZBE0850426	Ommatoiulus sabulosus
1	23.07.2017	23.08.2017	window trap	133	Ilmar Süda	IZBE0851139	Ommatoiulus sabulosus
1	20.07.2008	25.07.2008	pitfall trap	137	Mari Ivask	TTUSB00866	Ommatoiulus sabulosus
1	14.08.2016		hand collecting	143	Olavi Kurina	IZBE0850045	Ommatoiulus sabulosus
1	19.06.2016		hand collecting	145	Kaarel Sammet	IZBE0850415	Ommatoiulus sabulosus
5	24.06.2016		hand collecting	147	Kaarel Sammet	IZBE0850049	Ommatoiulus sabulosus
4	05.05.2016	22.05.2016	pitfall trap	150	Hannes JĆ¤rve	IZBE0850411	Ommatoiulus sabulosus
3	08.06.2010	15.06.2010	pitfall trap	158	Mari Ivask	TTUSB00865	Ommatoiulus sabulosus
1	30.06.2015	15.07.2015	window trap	159	Ilmar Süda	IZBE0850843	Ommatoiulus sabulosus
1	18.07.2011	25.07.2011	pitfall trap	160	Mari Ivask	TTUSB00831	Ommatoiulus sabulosus
1	30.06.2015	15.07.2015	pitfall trap	168	Ilmar Süda	IZBE0850046	Ommatoiulus sabulosus
3	28.07.2016	29.08.2016	pitfall trap	109a	Märt Kruus	IZBE0850423	Ommatoiulus sabulosus
2	02.06.2012		hand collecting	113c	Kaarel Sammet	IZBE0850410	Ommatoiulus sabulosus
1	07.06.2016	17.07.2016	pitfall trap	11a	Mart Meriste	TTUSB01080	Ommatoiulus sabulosus
5	21.06.2015	01.07.2015	pitfall trap	11b	Mart Meriste	TTUSB00892	Ommatoiulus sabulosus
1	10.06.2006		hand collecting	121g	Kaarel Sammet	IZBE0850056	Ommatoiulus sabulosus
1	05.05.2015	30.05.2015	pitfall trap	123b	Märt Kruus	IZBE0850524	Ommatoiulus sabulosus
2	17.07.2013	01.08.2013	pitfall trap	129a	Ilmar Süda	IZBE0850424	Ommatoiulus sabulosus
2	02.07.2013	17.07.2013	pitfall trap	129b	Ilmar Süda	IZBE0850429	Ommatoiulus sabulosus
1	28.05.2012		hand collecting	135b	Kaarel Sammet	IZBE0850053	Ommatoiulus sabulosus
1	13.06.2015	29.06.2015	pitfall trap	142b	Ilmar Süda	IZBE0850404	Ommatoiulus sabulosus
1	15.07.2013	31.07.2013	pitfall trap	148b	Ilmar Süda	IZBE0850409	Ommatoiulus sabulosus
1	25.05.2016	05.06.2016	pitfall trap	149a	Mari Ivask	TTUSB00842	Ommatoiulus sabulosus
1	01.07.2015	11.07.2015	pitfall trap	17a	Mart Meriste	TTUSB00855	Ommatoiulus sabulosus
2	23.06.2015	03.07.2015	pitfall trap	19b	Mart Meriste	TTUSB00913	Ommatoiulus sabulosus
11	07.06.2016	17.06.2016	pitfall trap	1c	Mart Meriste	TTUSB01129	Ommatoiulus sabulosus
1	19.06.2015	28.06.2015	pitfall trap	22b	Mart Meriste	TTUSB00856	Ommatoiulus sabulosus
1	19.06.2015	28.06.2015	pitfall trap	23d	Mart Meriste	TTUSB00833	Ommatoiulus sabulosus
1	19.06.2015	28.06.2015	pitfall trap	23e	Mart Meriste	TTUSB00852	Ommatoiulus sabulosus
3	17.06.2015	27.06.2015	pitfall trap	23f	Mart Meriste	TTUSB00897	Ommatoiulus sabulosus
1	06.08.2011	26.08.2011	pitfall trap	23g	Rita Miller	IZBE0851015	Ommatoiulus sabulosus
3	22.06.2015	02.07.2015	pitfall trap	2a	Mart Meriste	TTUSB00871	Ommatoiulus sabulosus
1	27.08.1998		sifting	2b	Mati Martin	IZBE0850994	Ommatoiulus sabulosus
7	24.06.2015	03.07.2015	pitfall trap	2d	Mart Meriste	TTUSB00885	Ommatoiulus sabulosus
5	02.07.2015	12.07.2015	pitfall trap	2e	Mart Meriste	TTUSB00898	Ommatoiulus sabulosus
1	29.06.2015	09.07.2015	pitfall trap	31a	Mart Meriste	TTUSB00895	Ommatoiulus sabulosus
6	29.06.2015	09.07.2015	pitfall trap	31b	Mart Meriste	TTUSB00891	Ommatoiulus sabulosus
14	29.06.2015	09.07.2015	pitfall trap	31c	Mart Meriste	TTUSB00914	Ommatoiulus sabulosus
2	20.06.2015	30.06.2015	pitfall trap	31d	Mart Meriste	TTUSB00879	Ommatoiulus sabulosus
1	20.06.2015	30.06.2015	pitfall trap	33b	Mart Meriste	TTUSB00908	Ommatoiulus sabulosus
1	13.08.2008	21.08.2008	pitfall trap	39b	Mari Ivask	TTUSB00874	Ommatoiulus sabulosus
9	06.06.2016	16.06.2016	pitfall trap	39c	Mart Meriste	TTUSB01117	Ommatoiulus sabulosus
1	17.05.2009	25.05.2009	pitfall trap	41c	Mari Ivask	TTUSB00774	Ommatoiulus sabulosus
1	16.06.2006	27.06.2006	pitfall trap	41e	Mari Ivask	TTUSB00907	Ommatoiulus sabulosus
1	16.06.2006	27.06.2006	pitfall trap	42e	Mari Ivask	TTUSB00857	Ommatoiulus sabulosus
1	23.07.2016		Tullgren funnel	55b	Kaarel Sammet	IZBE0850055	Ommatoiulus sabulosus
5	07.06.2016	17.06.2016	pitfall trap	5a	Mart Meriste	TTUSB01085	Ommatoiulus sabulosus
1	31.07.2016		Tullgren funnel	60a	Allan Selin	IZBE0850050	Ommatoiulus sabulosus
1	20.07.2016	27.07.2016	pitfall trap	63b	Tõnu Talvi	IZBE0850846	Ommatoiulus sabulosus
1	15.06.2006	26.06.2006	pitfall trap	64a	Mari Ivask	TTUSB00896	Ommatoiulus sabulosus
1	05.07.1984		sifting	7a	Asta Vilbaste	IZBE0850406	Ommatoiulus sabulosus
1	06.07.1984		sifting	7b	Asta Vilbaste	IZBE0850848	Ommatoiulus sabulosus
2	10.07.1984		sifting	7e	Asta Vilbaste	IZBE0850417	Ommatoiulus sabulosus
1	20.09.1984		sifting	7g	Asta Vilbaste	IZBE0850838	Ommatoiulus sabulosus
1	09.07.1984		sifting	7l	Asta Vilbaste	IZBE0850419	Ommatoiulus sabulosus
1	17.07.1937			85a	Arnold Jüris	IZBE0850728	Ommatoiulus sabulosus
1	10.06.2017		Tullgren funnel	6	Tõnu Kesküla	IZBE0851050	Pachymerium ferrugineum
1	21.07.2016		sifting	35	Tõnu Talvi	IZBE0850772	Pachymerium ferrugineum
2	19.05.2017		Tullgren funnel	46	Mari Ivask	TTUSB00035	Pachymerium ferrugineum
2	23.09.2011		chemical extraction	105	Mari Ivask	TTUSB00276	Pachymerium ferrugineum
1	05.09.2015		Tullgren funnel	107	Olavi Kurina	IZBE0850931	Pachymerium ferrugineum
4	20.06.2012	27.06.2012	pitfall trap	24b	Mari Ivask	TTUSB00273	Pachymerium ferrugineum
1	20.06.2012	27.06.2012	pitfall trap	24c	Mari Ivask	TTUSB00275	Pachymerium ferrugineum
1	22.08.2015		Tullgren funnel	30b	Olavi Kurina	IZBE0850773	Pachymerium ferrugineum
1	29.06.2015	09.07.2015	pitfall trap	31c	Mart Meriste	TTUSB00280	Pachymerium ferrugineum
1	23.05.2012		hand collecting	40b	Mari Ivask	TTUSB00277	Pachymerium ferrugineum
1	15.05.2013	25.05.2013	pitfall trap	41b	Mari Ivask	TTUSB00278	Pachymerium ferrugineum
1	20.07.2016		sifting	51b	Tõnu Talvi	IZBE0850771	Pachymerium ferrugineum
3	29.08.2016		Tullgren funnel	62	Kaarel Sammet	IZBE0850953	Pachymerium ferrugineum
1	19.09.1984		sifting	8a	Asta Vilbaste	IZBE0850774	Pachymerium ferrugineum
1	17.09.1984		sifting	14	Asta Vilbaste	IZBE0850506	Polydesmus complanatus
1	2008		pitfall trap	52	Mari Ivask	TTUSB00975	Polydesmus complanatus
1	31.07.1990		hand collecting	66	Olavi Kurina	IZBE0851037	Polydesmus complanatus
2	22.06.2017	25.07.2017	window trap	75	Ilmar Süda	IZBE0851136	Polydesmus complanatus
1	27.12.2016		Tullgren funnel	83	Olavi Kurina	IZBE0850505	Polydesmus complanatus
3	19.12.2017		hand collecting	136	Anita MakarevitÅ	IZBE0851105	Polydesmus complanatus
1	02.06.2010	08.06.2010	pitfall trap	158	Mari Ivask	TTUSB00973	Polydesmus complanatus
1	18.09.2010		hand collecting	106a	Kaarel Sammet	IZBE0850905	Polydesmus complanatus
1	17.06.2016		Tullgren funnel	118b	Kaarel Sammet	IZBE0850508	Polydesmus complanatus
1	05.05.2016	30.05.2016	pitfall trap	123b	Märt Kruus	IZBE0850499	Polydesmus complanatus
1	12.08.2017		Tullgren funnel	141s	Olavi Kurina	IZBE0851072	Polydesmus complanatus
2	26.09.2016		hand collecting	151b	Kaarel Sammet	IZBE0850941	Polydesmus complanatus
2	05.05.2016		hand collecting	171a	Tõnu Kesküla	IZBE0850502	Polydesmus complanatus
1	24.06.2015	03.07.2015	pitfall trap	2d	Mart Meriste	TTUSB00978	Polydesmus complanatus
1	22.08.2015		Tullgren funnel	30b	Olavi Kurina	IZBE0850507	Polydesmus complanatus
1	29.06.2015	09.07.2015	pitfall trap	31a	Mart Meriste	TTUSB00979	Polydesmus complanatus
1	29.06.2015	09.07.2015	pitfall trap	31c	Mart Meriste	TTUSB00980	Polydesmus complanatus
1	13.07.2006	20.07.2006	pitfall trap	39b	Mari Ivask	TTUSB00974	Polydesmus complanatus
2	06.06.2016	16.06.2016	pitfall trap	39c	Mart Meriste	TTUSB01086	Polydesmus complanatus
1	06.05.2017		Tullgren funnel	60c	Mari Ivask	TTUSB01147	Polydesmus complanatus
1	23.04.2017		Tullgren funnel	63a	Tõnu Kesküla	IZBE0851007	Polydesmus complanatus
2	06.07.1984		sifting	7e	Asta Vilbaste	IZBE0850943	Polydesmus complanatus
1	04.07.1937			85a	Arnold Jüris	IZBE0850725	Polydesmus complanatus
1	04.04.2017		Tullgren funnel	94a	Mari Ivask	TTUSB01127	Polydesmus complanatus
1	21.06.2015	01.07.2015	pitfall trap	9	Mart Meriste	TTUSB01026	Polydesmus denticulatus
1	17.09.2015		Tullgren funnel	10	Olavi Kurina	IZBE0850681	Polydesmus denticulatus
1	07.06.2016	17.06.2016	pitfall trap	27	Mart Meriste	TTUSB01092	Polydesmus denticulatus
1	02.07.2015	12.07.2015	pitfall trap	28	Mart Meriste	TTUSB00982	Polydesmus denticulatus
1	01.07.2017		Tullgren funnel	47	Mari Ivask	TTUSB01271	Polydesmus denticulatus
1	19.05.2017		Tullgren funnel	49	Mari Ivask	TTUSB01166	Polydesmus denticulatus
1	18.05.2017		Tullgren funnel	50	Mari Ivask	TTUSB01200	Polydesmus denticulatus
1	15.06.2006	25.06.2006	pitfall trap	52	Mari Ivask	TTUSB01032	Polydesmus denticulatus
6	03.07.2015	13.07.2015	pitfall trap	53	Mart Meriste	TTUSB01020	Polydesmus denticulatus
2	05.10.2011		chemical extraction	57	Mari Ivask	TTUSB01051	Polydesmus denticulatus
1	13.06.2017		Tullgren funnel	59	Mari Ivask	TTUSB01253	Polydesmus denticulatus
1	18.07.2013	02.08.2013	window trap	66	Ilmar Süda	IZBE0850787	Polydesmus denticulatus
9	10.07.2016	15.08.2016	pitfall trap	70	Urmas Jürivete	IZBE0850648	Polydesmus denticulatus
1	12.06.2017		Tullgren funnel	77	Mari Ivask	TTUSB01211	Polydesmus denticulatus
15	10.09.2016	20.10.2016	pitfall trap	86	Allan Selin	IZBE0850795	Polydesmus denticulatus
1	17.05.2017		Tullgren funnel	88	Mari Ivask	TTUSB01183	Polydesmus denticulatus
4	25.03.2017		Tullgren funnel	93	Mari Ivask	TTUSB01112	Polydesmus denticulatus
6	06.05.2017		hand collecting	96	Kaarel Sammet	IZBE0851023	Polydesmus denticulatus
1	18.09.2016	09.10.2016	pitfall trap	97	Heli Kirik	IZBE0850886	Polydesmus denticulatus
1	19.09.2015		Tullgren funnel	98	Tõnu Kesküla	IZBE0850674	Polydesmus denticulatus
3	20.08.2015		Tullgren funnel	102	Kaarel Sammet	IZBE0850669	Polydesmus denticulatus
4	07.10.2016		hand collecting	108	Mari Ivask	TTUSB01008	Polydesmus denticulatus
1	21.09.2011		chemical extraction	110	Mari Ivask	TTUSB00992	Polydesmus denticulatus
2	07.11.2015		Tullgren funnel	119	Jaan Viidalepp	IZBE0850685	Polydesmus denticulatus
1	07.07.2017		hand collecting	120	Kaarel Sammet	IZBE0851063	Polydesmus denticulatus
1	26.09.2016		hand collecting	124	Märt Kruus	IZBE0850378	Polydesmus denticulatus
1	02.07.2013	17.07.2013	window trap	131	Ilmar Süda	IZBE0850797	Polydesmus denticulatus
5	21.04.2017		Tullgren funnel	132	Miina Oras	IZBE0851006	Polydesmus denticulatus
1	20.07.2008	25.07.2008	pitfall trap	137	Mari Ivask	TTUSB01276	Polydesmus denticulatus
1	29.08.2016		Tullgren funnel	138	Olavi Kurina	IZBE0850794	Polydesmus denticulatus
1	14.08.2016		hand collecting	143	Olavi Kurina	IZBE0850790	Polydesmus denticulatus
1	14.09.2016		hand collecting	144	Kaarel Sammet	IZBE0850369	Polydesmus denticulatus
2	27.10.2016		hand collecting	152	Märt Kruus	IZBE0850754	Polydesmus denticulatus
2	02.06.2016	18.06.2016	pitfall trap	155	Siiri Jürgenstein	IZBE0850383	Polydesmus denticulatus
1	23.07.2010	29.07.2010	pitfall trap	158	Mari Ivask	TTUSB01000	Polydesmus denticulatus
5	21.10.2015		Tullgren funnel	163	Märt Kruus	IZBE0850670	Polydesmus denticulatus
1	23.07.2010	29.07.2010	pitfall trap	165	Mari Ivask	TTUSB01018	Polydesmus denticulatus
9	09.08.2015		Tullgren funnel	167	Kaarel Sammet	IZBE0850883	Polydesmus denticulatus
3	16.10.2012		chemical extraction	100a	Mari Ivask	TTUSB00981	Polydesmus denticulatus
1	25.03.2017		Tullgren funnel	100b	Mari Ivask	IZBE0850885	Polydesmus denticulatus
4	04.04.2017		Tullgren funnel	100c	Mari Ivask	TTUSB01149	Polydesmus denticulatus
2	28.07.2016	29.08.2016	pitfall trap	109a	Kaarel Sammet	IZBE0850651	Polydesmus denticulatus
1	28.06.2016	28.07.2016	pitfall trap	113a	Kaarel Sammet	IZBE0850376	Polydesmus denticulatus
1	16.08.2015		Tullgren funnel	118a	Miina Oras	IZBE0850675	Polydesmus denticulatus
1	22.01.2015		Tullgren funnel	118b	Kaarel Sammet	IZBE0850671	Polydesmus denticulatus
1	21.06.2015	01.07.2015	pitfall trap	11b	Mart Meriste	TTUSB01036	Polydesmus denticulatus
9	23.07.2015	25.07.2015	pitfall trap	121d	Märt Kruus	IZBE0850884	Polydesmus denticulatus
1	14.05.2010		chemical extraction	121g	Mari Ivask	TTUSB01050	Polydesmus denticulatus
1	21.06.2015		Tullgren funnel	123a	Miina Oras	IZBE0850680	Polydesmus denticulatus
1	30.05.2015	02.07.2015	pitfall trap	123b	Märt Kruus	IZBE0850370	Polydesmus denticulatus
2	2011-09		chemical extraction	130b	Mari Ivask	TTUSB00995	Polydesmus denticulatus
7	25.05.2016	05.06.2016	pitfall trap	149a	Mari Ivask	TTUSB00985	Polydesmus denticulatus
1	27.10.2016		Tullgren funnel	151a	Märt Kruus	IZBE0850745	Polydesmus denticulatus
1	23.06.2015	03.07.2015	pitfall trap	19b	Mart Meriste	TTUSB01059	Polydesmus denticulatus
6	24.06.2015	03.07.2015	pitfall trap	2d	Mari Ivask	TTUSB01034	Polydesmus denticulatus
9	20.06.2015	30.06.2015	pitfall trap	30a	Mart Meriste	TTUSB01011	Polydesmus denticulatus
1	29.06.2015	09.07.2015	pitfall trap	31b	Mart Meriste	TTUSB01035	Polydesmus denticulatus
4	30.06.2015	10.07.2015	pitfall trap	32a	Mart Meriste	TTUSB00997	Polydesmus denticulatus
1	20.06.2015	30.06.2015	pitfall trap	33b	Mart Meriste	TTUSB01057	Polydesmus denticulatus
2	10.07.2009	13.08.2009	pitfall trap	39a	Ilmar Süda	IZBE0850738	Polydesmus denticulatus
2	01.12.2016		Tullgren funnel	39b	Mari Ivask	IZBE0850750	Polydesmus denticulatus
6	06.06.2016	16.06.2016	pitfall trap	39c	Mart Meriste	TTUSB01081	Polydesmus denticulatus
3	16.06.2006	26.06.2006	pitfall trap	41e	Mari Ivask	TTUSB01053	Polydesmus denticulatus
1	25.07.2015		Tullgren funnel	42a	Tõnu Kesküla	IZBE0850679	Polydesmus denticulatus
1	29.05.2012	05.06.2012	pitfall trap	42b	Mari Ivask	TTUSB00993	Polydesmus denticulatus
1	27.06.2013	21.07.2013	pitfall trap	42c	Mari Ivask	TTUSB01044	Polydesmus denticulatus
1	15.07.2013	25.07.2013	pitfall trap	42d	Mari Ivask	TTUSB00996	Polydesmus denticulatus
1	22.07.2016	29.07.2016	pitfall trap	44a	Tõnu Talvi	IZBE0850888	Polydesmus denticulatus
4	20.07.2016	27.07.2016	pitfall trap	51b	Tõnu Talvi	IZBE0850748	Polydesmus denticulatus
1	23.07.2016		hand collecting	55a	Kaarel Sammet	IZBE0850631	Polydesmus denticulatus
1	22.07.2016		hand collecting	55b	Kaarel Sammet	IZBE0850624	Polydesmus denticulatus
2	02.06.2016	12.06.2016	pitfall trap	60a	Allan Selin	IZBE0850373	Polydesmus denticulatus
1	06.05.2017		Tullgren funnel	60c	Mari Ivask	TTUSB01230	Polydesmus denticulatus
4	20.07.2016	27.07.2016	pitfall trap	63b	Tõnu Talvi	IZBE0850747	Polydesmus denticulatus
1	15.06.2006	25.06.2006	pitfall trap	64b	Mari Ivask	TTUSB01038	Polydesmus denticulatus
3	12.06.2017		Tullgren funnel	68a	Mari Ivask	TTUSB01217	Polydesmus denticulatus
1	18.09.1984		sifting	7b	Asta Vilbaste	IZBE0850785	Polydesmus denticulatus
1	18.09.1984		sifting	7e	Asta Vilbaste	IZBE0850753	Polydesmus denticulatus
1	29.06.2015		Tullgren funnel	81a	Siiri Jürgenstein	IZBE0850676	Polydesmus denticulatus
2	04.04.2017		Tullgren funnel	94a	Mari Ivask	TTUSB01126	Polydesmus denticulatus
1	06.08.2015		hand collecting	94b	Kaarel Sammet	IZBE0850744	Polydesmus denticulatus
4	02.07.2015	12.07.2015	pitfall trap	28	Mart Meriste	TTUSB01063	Polydesmus inconstans
1	13.08.2008	20.08.2008	pitfall trap	52	Mari Ivask	TTUSB01072	Polydesmus inconstans
1	29.08.2016		Tullgren funnel	65	Kaarel Sammet	IZBE0850779	Polydesmus inconstans
4	25.03.2017		Tullgren funnel	100b	Mari Ivask	IZBE0850879	Polydesmus inconstans
1	21.06.2015		Tullgren funnel	123a	Miina Oras	IZBE0850783	Polydesmus inconstans
1	05.05.2016	31.05.2016	pitfall trap	123b	Märt Kruus	IZBE0850775	Polydesmus inconstans
2	09.2011		chemical extraction	130b	Mari Ivask	TTUSB01065	Polydesmus inconstans
1	28.06.2016	22.07.2016	pitfall trap	149a	Mari Ivask	TTUSB01064	Polydesmus inconstans
1	21.07.2016		Tullgren funnel	19a	Miina Oras	IZBE0850777	Polydesmus inconstans
1	29.05.1999		sifting	2b	Mati Martin	IZBE0850999	Polydesmus inconstans
2	20.06.2015	30.06.2015	pitfall trap	31d	Mart Meriste	TTUSB01071	Polydesmus inconstans
1	29.05.2016		hand collecting	32b	Kaarel Sammet	IZBE0850781	Polydesmus inconstans
3	20.07.2016		hand collecting	55b	Kaarel Sammet	IZBE0850776	Polydesmus inconstans
3	29.04.2017		Tullgren funnel	63	Tõnu Kesküla	IZBE0851014	Polyzonium germanicum
1	27.12.2016		Tullgren funnel	71	Olavi Kurina	IZBE0850912	Polyzonium germanicum
1	10.09.2016	20.10.2016	pitfall trap	86	Allan Selin	IZBE0850914	Polyzonium germanicum
1	18.09.2016	09.10.2016	pitfall trap	97	Heli Kirik	IZBE0850141	Polyzonium germanicum
1	20.08.2016		Tullgren funnel	102	Kaarel Sammet	IZBE0850143	Polyzonium germanicum
1	29.08.2016		Tullgren funnel	138	Olavi Kurina	IZBE0850140	Polyzonium germanicum
2	10.07.2016		Tullgren funnel	142	Olavi Kurina	IZBE0850913	Polyzonium germanicum
1	05.05.2016		Tullgren funnel	166	Kaarel Sammet	IZBE0850142	Polyzonium germanicum
1	05.05.2016	31.05.2016	pitfall trap	109a	Märt Kruus	IZBE0850138	Polyzonium germanicum
1	20.11.2015		Tullgren funnel	118b	Kaarel Sammet	IZBE0850137	Polyzonium germanicum
1	10.05.2016		Tullgren funnel	129a	Märt Kruus	IZBE0850136	Polyzonium germanicum
1	05.06.2016	21.06.2016	pitfall trap	149a	Mari Ivask	TTUSB00925	Polyzonium germanicum
1	01.08.2016	12.08.2016	pitfall trap	60a	Allan Selin	IZBE0850139	Polyzonium germanicum
1	29.04.2017		Tullgren funnel	64c	Tõnu Kesküla	IZBE0851012	Polyzonium germanicum
1	09.05.1937		Tullgren funnel	85a	Arnold Jüris	IZBE0850715	Polyzonium germanicum
2	04.04.2017		Tullgren funnel	94a	Mari Ivask	TTUSB01125	Polyzonium germanicum
5	10.06.2017		Tullgren funnel	6	Tõnu Kesküla	IZBE0851084	Polyxenus lagurus
2	19.05.2017		Tullgren funnel	65	Mari Ivask	TTUSB01152	Polyxenus lagurus
3	14.03.2017		Tullgren funnel	96	Kaarel Sammet	IZBE0850836	Polyxenus lagurus
2	20.08.2015		Tullgren funnel	101	Kaarel Sammet	IZBE0850834	Polyxenus lagurus
3	22.08.2015		Tullgren funnel	102	Kaarel Sammet	IZBE0850835	Polyxenus lagurus
4	27.05.2016		Tullgren funnel	1a	Kaarel Sammet	IZBE0850833	Polyxenus lagurus
2	22.08.2015		Tullgren funnel	30b	Olavi Kurina	IZBE0850831	Polyxenus lagurus
1	23.07.2017		Tullgren funnel	32b	Olavi Kurina	IZBE0851089	Polyxenus lagurus
1	11.06.2017		Tullgren funnel	5a	Tõnu Kesküla	IZBE0851085	Polyxenus lagurus
2	10.06.2017		Tullgren funnel	6	Tõnu Kesküla	IZBE0851086	Proteroiulus fuscus
1	03.07.2013	18.07.2013	window trap	66	Ilmar Süda	IZBE0850988	Proteroiulus fuscus
3	09.05.1937			88	Arnold Jüris	IZBE0850717	Proteroiulus fuscus
3	22.07.2016		Tullgren funnel	90	Mari Ivask	IZBE0850889	Proteroiulus fuscus
1	22.07.2016		Tullgren funnel	93	Mari Ivask	IZBE0850890	Proteroiulus fuscus
1	28.10.2017		Tullgren funnel	136	Olavi Kurina	IZBE0851103	Proteroiulus fuscus
6	17.07.2016		Tullgren funnel	139	Olavi Kurina	IZBE0850655	Proteroiulus fuscus
1	17.07.2016		Tullgren funnel	139	Olavi Kurina	IZBE0850658	Proteroiulus fuscus
11	27.05.2016		Tullgren funnel	142	Olavi Kurina	IZBE0850598	Proteroiulus fuscus
1	14.08.2016		Tullgren funnel	143	Olavi Kurina	IZBE0850599	Proteroiulus fuscus
5	02.07.2015		Tullgren funnel	154	Kaarel Sammet	IZBE0850585	Proteroiulus fuscus
1	08.06.2010	15.06.2010	pitfall trap	158	Mari Ivask	TTUSB00930	Proteroiulus fuscus
2	08.06.2010	15.06.2010	pitfall trap	162	Mari Ivask	TTUSB00931	Proteroiulus fuscus
1	21.10.2015		hand collecting	163	Märt Kruus	IZBE0850589	Proteroiulus fuscus
2	04.09.2016		Tullgren funnel	114	Olavi Kurina	IZBE0850948	Proteroiulus fuscus
2	01.05.2016		Tullgren funnel	121b	Tõnu Kesküla	IZBE0850581	Proteroiulus fuscus
9	01.05.2016		Tullgren funnel	121c	Tõnu Kesküla	IZBE0850665	Proteroiulus fuscus
7	01.05.2016		Tullgren funnel	121g	Tõnu Kesküla	IZBE0850593	Proteroiulus fuscus
1	21.10.2015		hand collecting	123b	Tõnu Kesküla	IZBE0850591	Proteroiulus fuscus
1	02.07.2017	27.07.2017	window trap	126b	Ilmar Süda	IZBE0851113	Proteroiulus fuscus
1	19.06.2016		Tullgren funnel	146b	Kaarel Sammet	IZBE0850588	Proteroiulus fuscus
1	26.08.2011		hand collecting	148a	Mari Ivask	TTUSB00932	Proteroiulus fuscus
2	05.05.2016		hand collecting	171a	Kaarel Sammet	IZBE0850600	Proteroiulus fuscus
1	19.06.2015	28.06.2015	pitfall trap	23e	Mart Meriste	TTUSB00926	Proteroiulus fuscus
2	29.05.2016		Tullgren funnel	26b	Kaarel Sammet	IZBE0850587	Proteroiulus fuscus
1	27.05.2016		Tullgren funnel	2c	Kaarel Sammet	IZBE0850597	Proteroiulus fuscus
9	29.05.2016		Tullgren funnel	32b	Kaarel Sammet	IZBE0850666	Proteroiulus fuscus
1	10.06.2017		Tullgren funnel	4	Tõnu Kesküla	IZBE0851044	Proteroiulus fuscus
1	08.06.2013	15.06.2013	pitfall trap	42d	Mari Ivask	TTUSB00927	Proteroiulus fuscus
2	23.07.2016		Tullgren funnel	55a	Kaarel Sammet	IZBE0850660	Proteroiulus fuscus
5	29.04.2017		Tullgren funnel	64c	Tõnu Kesküla	IZBE0851011	Proteroiulus fuscus
16	24.05.1984		sifting	7b	Asta Vilbaste	IZBE0850668	Proteroiulus fuscus
1	10.07.1984		sifting	7c	Asta Vilbaste	IZBE0850661	Proteroiulus fuscus
10	18.09.1984		sifting	7e	Asta Vilbaste	IZBE0850594	Proteroiulus fuscus
1	20.09.1984		sifting	7g	Asta Vilbaste	IZBE0850579	Proteroiulus fuscus
17	20.09.1984		sifting	7h	Asta Vilbaste	IZBE0850580	Proteroiulus fuscus
1	26.05.1984		sifting	7l	Asta Vilbaste	IZBE0850662	Proteroiulus fuscus
8	17.07.1937			85a	Arnold Jüris	IZBE0850707	Proteroiulus fuscus
9	19.09.1984		sifting	8a	Asta Vilbaste	IZBE0850667	Proteroiulus fuscus
21	25.05.1984		sifting	8b	Asta Vilbaste	IZBE0850596	Proteroiulus fuscus
1	06.08.2015		Tullgren funnel	94b	Kaarel Sammet	IZBE0850592	Proteroiulus fuscus
1	19.05.2017		Tullgren funnel	49	Mari Ivask	TTUSB01165	Rossiulus vilnensis
1	31.05.2017		hand collecting	121g	Kaarel Sammet	IZBE0851026	Rossiulus vilnensis
3	16.06.2006	27.06.2006	pitfall trap	31a	Mart Meriste	TTUSB00933	Rossiulus vilnensis
4	29.06.2015	09.07.2015	pitfall trap	31b	Mart Meriste	TTUSB00935	Rossiulus vilnensis
1	29.06.2015	09.07.2015	pitfall trap	31c	Mart Meriste	TTUSB00937	Rossiulus vilnensis
1	25.05.2013	04.06.2013	pitfall trap	41b	Mari Ivask	TTUSB00934	Rossiulus vilnensis
4	07.06.2016	17.06.2016	pitfall trap	5a	Mart Meriste	TTUSB01095	Rossiulus vilnensis
1	17.05.2017		Tullgren funnel	50	Mari Ivask	TTUSB01199	Schendyla nemorensis
3	24.06.2017		Tullgren funnel	132	Miina Oras	IZBE0851052	Schendyla nemorensis
1	25.03.2017		Tullgren funnel	100b	Mari Ivask	IZBE0851118	Schendyla nemorensis
1	18.04.2014		Tullgren funnel	121g	Kaarel Sammet	IZBE0851112	Schendyla nemorensis
1	26.09.2016		Tullgren funnel	123b	Kaarel Sammet	IZBE0850481	Schendyla nemorensis
1	24.06.2015		Tullgren funnel	22a	Siiri Jürgenstein	IZBE0850907	Schendyla nemorensis
1	29.05.1999		sifting	2b	Mati Martin	IZBE0850997	Schendyla nemorensis
1	27.05.2016		hand collecting	2c	Kaarel Sammet	IZBE0850757	Schendyla nemorensis
2	29.06.2015	09.07.2015	pitfall trap	31c	Mart Meriste	TTUSB00282	Schendyla nemorensis
1	23.07.2017		Tullgren funnel	32b	Olavi Kurina	IZBE0851090	Schendyla nemorensis
1	09.2014		hand collecting	41a	Mari Ivask	TTUSB00281	Schendyla nemorensis
1	06.05.2017		Tullgren funnel	60c	Mari Ivask	TTUSB01234	Schendyla nemorensis
3	01.12.2016		Tullgren funnel	39b	Mari Ivask	IZBE0850991	Scolopendrellopsis subnuda
2	09.12.2016		Tullgren funnel	108	Mari Ivask	IZBE0850991	Scolopendrellopsis subnuda
3	08.06.2010		hand collecting	165	Mari Ivask	TTUSB00286	Scutigerella immaculata
1	12.09.2011	19.09.2011	pitfall trap	160	Mari Ivask	TTUSB00283	Scutigerella immaculata
1	02.05.2016		hand collecting	121g	Kaarel Sammet	IZBE0850003	Scutigerella immaculata
1	11.05.2016		Tullgren funnel	118b	Kaarel Sammet	IZBE0851009	Scutigerella immaculata
1	06.05.2017		hand collecting	96	Kaarel Sammet	IZBE0851016	Scutigerella immaculata
2	08.06.2010		hand collecting	162	Mari Ivask	TTUSB00285	Scutigerella immaculata
2	05.05.2016		Tullgren funnel	164a	Kaarel Sammet	IZBE0850002	Scutigerella immaculata
1	11.09.2016		hand collecting	121g	Kaarel Sammet	IZBE0850951	Stenotaenia linearis
1	30.07.2017		Tullgren funnel	96	Miina Oras	IZBE0851093	Strigamia transsilvanica
1	01.05.2016		hand collecting	121e	Kaarel Sammet	IZBE0851094	Strigamia transsilvanica
2	12.06.2015		Tullgren funnel	123a	Miina Oras	IZBE0851008	Symphylella vulgaris
2	27.07.2016		Tullgren funnel	32b	Olavi Kurina	IZBE0850874	Symphylella vulgaris
1	21.08.2016		Tullgren funnel	136	Tõnu Kesküla	IZBE0850874	Symphylella vulgaris
2	17.09.2016		Tullgren funnel	10	Olavi Kurina	IZBE0850877	Symphylella vulgaris
2	17.09.2016		Tullgren funnel	115b	Olavi Kurina	IZBE0850875	Symphylella vulgaris
1	15.09.2015		Tullgren funnel	118b	Kaarel Sammet	IZBE0850876	Symphylella vulgaris
2	21.09.2010		chemical extraction	57	Mari Ivask	TTUSB00949	Unciger foetidus
3	20.06.2016	10.07.2016	pitfall trap	70	Urmas Jürivete	IZBE0850702	Unciger foetidus
2	07.09.2011		chemical extraction	80	Mari Ivask	TTUSB00940	Unciger foetidus
2	07.09.2011		chemical extraction	80	Mari Ivask	TTUSB00941	Unciger foetidus
4	06.05.2017		hand collecting	96	Kaarel Sammet	IZBE0851019	Unciger foetidus
2	07.10.2016		hand collecting	108	Mari Ivask	TTUSB00939	Unciger foetidus
5	07.07.2017		hand collecting	120	Kaarel Sammet	IZBE0851065	Unciger foetidus
2	07.05.2016		hand collecting	122	Kaarel Sammet	IZBE0850132	Unciger foetidus
1	05.05.2016	31.05.2016	pitfall trap	109a	Kaarel Sammet	IZBE0850134	Unciger foetidus
3	28.07.2016	29.08.2016	pitfall trap	113a	Kaarel Sammet	IZBE0850120	Unciger foetidus
24	26.08.2007		hand collecting	118a	Kaarel Sammet	IZBE0850695	Unciger foetidus
7	14.05.2010		chemical extraction	121g	Mari Ivask	TTUSB00944	Unciger foetidus
4	30.05.2015	02.07.2015	pitfall trap	123b	Märt Kruus	IZBE0851150	Unciger foetidus
4	17.06.2010		hand collecting	149a	Mari Ivask	TTUSB00943	Unciger foetidus
1	06.06.2016	16.06.2016	pitfall trap	39c	Mart Meriste	TTUSB01135	Unciger foetidus
1	22.07.2016		hand collecting	55b	Kaarel Sammet	IZBE0850703	Unciger foetidus
30	14.08.2016	09.09.2016	pitfall trap	60a	Allan Selin	IZBE0850813	Unciger foetidus
1	06.05.2017		Tullgren funnel	60c	Mari Ivask	TTUSB01146	Unciger foetidus
1	02.07.2015	12.07.2015	pitfall trap	28	Mart Meriste	TTUSB00950	Xestoiulus laeticollis
2	29.05.2012	05.06.2012	pitfall trap	43	Mari Ivask	TTUSB00958	Xestoiulus laeticollis
1	10.08.1953		sifting	54	Juhan Vilbaste	IZBE0850108	Xestoiulus laeticollis
1	01.07.2015	11.07.2015	pitfall trap	17a	Mart Meriste	TTUSB00951	Xestoiulus laeticollis
1	16.08.2012	24.08.2012	pitfall trap	23c	Mari Ivask	TTUSB00959	Xestoiulus laeticollis
1	29.06.2015	09.07.2015	pitfall trap	31c	Mart Meriste	TTUSB00957	Xestoiulus laeticollis
1	20.06.2015	30.06.2015	pitfall trap	31d	Mart Meriste	TTUSB00953	Xestoiulus laeticollis
1	20.06.2015	30.06.2015	pitfall trap	33b	Mart Meriste	TTUSB00956	Xestoiulus laeticollis
1	02.05.2012	10.05.2012	pitfall trap	40b	Mari Ivask	TTUSB00960	Xestoiulus laeticollis
1	04.06.2013	13.06.2013	pitfall trap	41f	Mari Ivask	TTUSB00954	Xestoiulus laeticollis
1	25.09.2013	02.10.2013	pitfall trap	42b	Mari Ivask	TTUSB00952	Xestoiulus laeticollis
1	13.06.2013	27.06.2013	pitfall trap	42c	Mari Ivask	TTUSB00955	Xestoiulus laeticollis
4	17.07.1937			85a	Arnold Jüris	IZBE0850713	Xestoiulus laeticollis
